# Supplementary material for: Genetic association and machine learning improve the prediction of type 1 diabetes risk
Source: Nat Genet. 2026 Apr 30;58(5):1062–72. doi: 10.1038/s41588-026-02578-y (PMC13175890; doi:10.1038/s41588-026-02578-y)
Supplement: Supplementary file 3 — Supplementary Tables 1–19. [file 41588_2026_2578_MOESM3_ESM.xlsx]

## Sheet: Table of Contents
Table	Description
Supplementary Table 1	T1D case and control cohorts used in GWAS and T1GRS training and validation
Supplementary Table 2	T1D risk loci outside of the MHC
Supplementary Table 3	Credible sets for fine-mapped non-MHC loci
Supplementary Table 4	Annotation of novel loci
Supplementary Table 5	Fine-mapped signals at the MHC locus
Supplementary Table 6	Credible sets for fine-mapped MHC signals
Supplementary Table 7	Known class I and II MHC risk alleles and haplotypic and allelic interactions
Supplementary Table 8	Additional fine-mapped MHC signals in pre-conditioned analysis
Supplementary Table 9	Credible sets for additional fine-mapped MHC signals
Supplementary Table 10	Variants used to train T1GRS model
Supplementary Table 11	AUCs, AUPRCs, and confidence intervals for T1GRS and GRS2
Supplementary Table 12	Positive and Negative Predictive Values for T1GRS scores
Supplementary Table 13	SHAP Interaction values for T1GRS variants
Supplementary Table 14	Cluster membership by study cohort
Supplementary Table 15	Centroid Distance in UMAP Space
Supplementary Table 16	Per-cluster mean SHAP difference relative to other clusters
Supplementary Table 17	Cumulative PPA enrichment for each cluster in immune and pancreatic cells
Supplementary Table 18	Cell type assignments to T1GRS variants
Supplementary Table 19	Comparisons of clinical complications and T2D associations across clusters

## Sheet: Supplementary Table 1
Supplementary Table 1. T1D case and control cohorts used in GWAS and T1GRS training and validation
Cohort	N (cases)	N (controls)	N (total)	% female	Ancestry (country)	Genotyping array	Data accession	GWAS	T1GRS Use
T1DGC	3955	0	3955	0.46574	UK	Illumina HumanHap 550	phs000180.v3.p2	MHC + non-MHC	Training
1958 Birth Cohort (WTCCC 2)	0	2694	2694	0.48441	UK	Illumina Human 1.2M	EGAD00000000022	MHC + non-MHC	Training
UK National Blood Service (WTCCC 2)	0	2494	2494	0.505613	UK	Illumina Human 1.2M	EGAD00000000024	MHC + non-MHC	Training
GENIE (ROI)	455	0	455	0.520879	Ireland	Illumina Omni1	phs000389.v1.p1	non-MHC	NA
Collaborative Study of Genes, Nutrients and Metabolites (CSGNM)	0	2317	2317	0.587397	Ireland	Illumina Omni1	phs000789.v1.p1	non-MHC	NA
GENIE (UK)	1242	0	1242	0.480676	UK	Illumina Omni1	phs000389.v1.p1	MHC + non-MHC	Training
Health and Retirement Study (HRS)	22	5393	5415	0.576547	USA	Illumina Omni2.5	phs000428.v2.p2	MHC + non-MHC	Training
GoKinD	1682	0	1682	0.539239	USA	Affymetrix 500K	phs000018.v2.p1	MHC + non-MHC	Training
NIMH Schizophrenia Controls	0	1361	1361	0.540779	USA	Affymetrix 6.0	phs000021.v3.p2	MHC + non-MHC	Training
DCCT-EDIC	1288	0	1288	0.468168	USA	Illumina HumanHap 550	phs000086.v3.p1	MHC + non-MHC	Training
Neurodevelopmental Genomics	0	1317	1317	0.473045	USA	Illumina HumanHap 550	phs000607.v3.p2	MHC + non-MHC	Training
eMERGE Network	0	4275	4275	0.55462	USA	Illumina Human 660W	phs000360.v3.p1	MHC + non-MHC	Training
T1D (WTCCC 1)	1918	0	1918	0.492179	UK	Affymetrix 500K	EGAD00000000008	MHC + non-MHC	Training
1958 Birth Cohort (WTCCC 1)	0	90	90	0.6	UK	Affymetrix 500K	EGAD00000000001	MHC + non-MHC	Training
UK National Blood Service (WTCCC 1)	0	158	158	0.544304	UK	Affymetrix 500K	EGAD00000000002	MHC + non-MHC	Training
Bipolar Disorder (WTCCC 1)	0	1857	1857	0.626279	UK	Affymetrix 500K	EGAD00000000003	MHC + non-MHC	Training
T1DGC (ASP)	2663	0	2663	0.483665	UK	Illumina Infinium ImmunoArray	phs000911.v1.p1	non-MHC	NA
T1DGC (UKGRID)	2853	0	2853	0.518752	UK	Illumina Infinium ImmunoArray	phs000911.v1.p1	non-MHC	NA
1958 Birth Cohort (Immunochip)	0	4008	4008	0.50499	UK	Illumina Infinium ImmunoArray	EGAD00010000248	non-MHC	NA
UK Biobank	1445	362050	363495	0.547259	UK	Affymetrix UK Biobank Axiom	https://www.ukbiobank.ac.uk/	non-MHC	NA
FinnGen (freeze 9) - Type 1 diabetes, Early	2832	409349	412181	-	Finland	ThermoFisher Axiom custom	https://www.finngen.fi/en	non-MHC	NA
All of Us	234	78658	78892	0.6037	USA	WGS	https://www.researchallofus.org/data-tools/workbench/	NA	Validation
Network for Pancreatic Organ Donors with Diabetes (nPOD)	88	111	199	0.392	USA	UFDIchip	phs002861.v1.p1	NA	Validation
SEARCH for Diabetes in Youth Study (SEARCH)	2117	0	2117	0.4998	USA	Infinium Multi-Ethnic Global Array	phs002703.v1.p1	NA	Validation
Consortium for the Longitudinal Evaluation of African Americans with Early Rheumatoid Arthritis (CLEAR)	0	832	832	0.8065	USA	Illumina Infinium ImmunoArray	phs001360.v1.p1	NA	Validation
Total	20589	876021	896809

## Sheet: Supplementary Table 2
Supplementary Table 2. T1D risk loci outside of the MHC
Signal	Chromosome	Position	Lead Variant	Reference	Alternate	Beta	Standard Error	P-value	Risk allele	Credible set size
PTPRC	1	198629259	1:198629259:G:GA	G	GA	-0.14544	0.0220087	3.89e-11	G	8
RGS1	1	192541882	1:192541882:G:C	G	C	0.0976078	0.0160293	1.13e-09	C	45
CAMSAP2	1	200863456	1:200863456:A:G	A	G	0.0943818	0.0157993	2.32e-09	G	12
IL10	1	206770623	1:206770623:C:A	C	A	-0.161324	0.0208738	1.09e-14	C	3
BATF3	1	212679490	1:212679490:T:C	T	C	0.112927	0.0202297	2.37e-08	C	72
RUNX3	1	24968387	1:24968387:T:C	T	C	0.0784522	0.0130455	1.81e-09	C	34
PSMB2	1	35571621	1:35571621:A:G	A	G	0.14259	0.0249078	1.04e-08	G	59
INPP5B	1	37880724	1:37880724:C:T	C	T	-0.0853776	0.0139694	9.85e-10	C	4
PGM1	1	63648218	1:63648218:T:C	T	C	0.11317	0.0154665	2.53e-13	C	22
PTPN22	1	113834946	1:113834946:A:G	A	G	-0.645372	0.0223121	5.83e-184	A	1
NOTCH2	1	119962909	1:119962909:G:A	G	A	0.119716	0.0201907	3.04e-09	A	36
BCL11A	2	60406328	2:60406328:T:A	T	A	-0.0795081	0.0135033	3.91e-09	T	50
AFF3	2	100147625	2:100147625:T:G	T	G	-0.0857422	0.0154802	3.05e-08	T	65
ACOXL	2	111153387	2:111153387:T:C	T	C	0.364615	0.077984	2.93e-06	C	2504
2p24	2	12505985	2:12505985:C:T	C	T	-0.0843903	0.0141111	2.23e-09	C	6
IFIH1	2	162254026	2:162254026:A:G	A	G	0.130838	0.0135138	3.6e-22	G	4
STAT4	2	191089138	2:191089138:G:A	G	A	-0.121755	0.0181739	2.09e-11	G	2
CTLA4	2	203874196	2:203874196:G:A	G	A	-0.206581	0.014982	2.99e-43	G	2
SEPT2	2	241338592	2:241338592:T:A	T	A	0.100335	0.0178819	2.01e-08	A	66
ADCY3	2	24916498	2:24916498:A:G	A	G	0.0906708	0.0163744	3.07e-08	G	119
TMEM131	2	97917602	2:97917602:C:T	C	T	-0.0899117	0.0162041	2.88e-08	C	34
CCR5	3	46151476	3:46151476:C:G	C	G	0.313461	0.0661326	2.14e-06	G	169
CLNK	4	10717222	4:10717222:A:G	A	G	0.0875773	0.0141341	5.79e-10	G	8
IL2	4	122497180	4:122497180:A:G	A	G	0.115624	0.0135963	1.83e-17	G	5
THEM131L	4	153465165	4:153465165:G:A	G	A	0.0821859	0.0145827	1.74e-08	A	4
CPE	4	165654287	4:165654287:C:T	C	T	-0.128444	0.0171928	7.97e-14	C	16
FBXSIK68	4	174112312	4:174112312:G:A	G	A	-0.0864716	0.014792	5.04e-09	G	11
IRF2	4	184381748	4:184381748:C:G	C	G	-0.0954545	0.0210387	5.7e-06	C	5843
RBPJ	4	26121697	4:26121697:A:C	A	C	0.0882235	0.0142202	5.5e-10	C	19
CAMK4	5	111230662	5:111230662:C:T	C	T	0.177821	0.0280903	2.45e-10	T	1
IRF1	5	132431071	5:132431071:TGTGATACCCCAA:T	TGTGATACCCCAA	T	0.0889644	0.0148585	2.13e-09	T	21
IL7R	5	35895623	5:35895623:A:T	A	T	-0.0852641	0.0148702	9.82e-09	A	53
6q27	6	169890592	6:169890592:C:T	C	T	-0.067383	0.0147885	5.2e-06	C	1038
TNFAIP3	6	137844607	6:137844607:T:C	T	C	-0.0995881	0.015623	1.84e-10	T	1
TAGAP	6	159044945	6:159044945:T:C	T	C	0.0678339	0.0131806	2.65e-07	C	22
HIVEP1	6	12059330	6:12059330:G:A	G	A	0.0917998	0.016775	4.44e-08	A	7
BACH2	6	90267049	6:90267049:G:A	G	A	0.203913	0.0173808	8.73e-32	A	1
CENPW	6	126449997	6:126449997:C:T	C	T	0.108093	0.013054	1.23e-16	T	73
IRF4	6	409119	6:409119:A:G	A	G	0.100076	0.0131534	2.78e-14	G	3
CFTR	7	117446559	7:117446559:C:T	C	T	-0.147794	0.0176811	6.33e-17	C	7
ITGB8	7	20346715	7:20346715:T:G	T	G	0.0900416	0.0143411	3.42e-10	G	39
SKAP2	7	26865151	7:26865151:C:T	C	T	-0.119008	0.0159493	8.54e-14	C	112
IKZF1	7	50269215	7:50269215:G:C	G	C	-0.0854043	0.0141806	1.72e-09	G	10
COBL	7	50950795	7:50950795:GT:G	GT	G	0.254333	0.0379126	1.97e-11	G	25
COLEC10	8	119075539	8:119075539:G:C	G	C	-0.0829304	0.0137985	1.85e-09	G	49
MYC	8	127955573	8:127955573:C:T	C	T	-0.0797895	0.0143748	2.85e-08	C	13
AGO2	8	140608623	8:140608623:A:G	A	G	-0.101461	0.0174733	6.38e-09	A	12
TOX	8	58959618	8:58959618:A:G	A	G	-0.110796	0.0178893	5.89e-10	A	15
CEL	9	133060938	9:133060938:C:T	C	T	1.02703	0.122237	4.39e-17	T	1
GLIS3	9	4283137	9:4283137:G:T	G	T	-0.122482	0.0132427	2.27e-20	G	4
MKI67	10	128588647	10:128588647:C:T	C	T	0.0855458	0.0146877	5.74e-09	T	25
NRP1	10	32676689	10:32676689:A:G	A	G	0.134366	0.0264925	3.94e-07	G	215
IL2RA	10	6055320	10:6055320:T:C	T	C	-0.333736	0.0233611	2.68e-46	T	11
PRF1	10	70618733	10:70618733:C:G	C	G	-0.280374	0.0395111	1.28e-12	C	2
VSIR	10	71749034	10:71749034:T:C	T	C	0.0834361	0.0147351	1.49e-08	C	2
ZMIZ1	10	79287626	10:79287626:G:C	G	C	0.0803539	0.0137117	4.62e-09	C	9
GATA3	10	8064496	10:8064496:C:T	C	T	-0.0817105	0.0139071	4.22e-09	C	5
RNLS	10	88291560	10:88291560:A:G	A	G	-0.161437	0.0153283	6.16e-26	A	1
EMSY	11	76580110	11:76580110:G:A	G	A	0.0795641	0.0131029	1.26e-09	A	6
BAD	11	64340263	11:64340263:G:A	G	A	-0.105706	0.0160664	4.73e-11	G	10
CD6	11	60960006	11:60960006:G:A	G	A	0.207436	0.0360712	8.89e-09	A	15
CDKN1C	11	2881830	11:2881830:G:A	G	A	0.375399	0.0702558	9.13e-08	A	1
FLI1	11	128734279	11:128734279:C:T	C	T	0.102743	0.0151805	1.31e-11	T	2
UBASH3B	11	122727387	11:122727387:G:A	G	A	-0.0786039	0.0143456	4.27e-08	G	14
SIK3	11	116922515	11:116922515:G:A	G	A	0.0776999	0.0140584	3.26e-08	A	30
INS	11	2160994	11:2160994:A:T	A	T	0.732899	0.019624	2.83e-305	T	2
SH2B3	12	111569952	12:111569952:C:T	C	T	-0.246857	0.0149195	1.71e-61	C	7
ITGB7	12	53193684	12:53193684:T:G	T	G	0.135035	0.0239304	1.67e-08	G	27
IKZF4	12	56051582	12:56051582:G:A	G	A	0.237481	0.0136616	1.11e-67	A	6
CYP27B1	12	57927735	12:57927735:C:G	C	G	-0.0647251	0.0168429	0.0001216	C	4617
KLRG1	12	8976495	12:8976495:C:A	C	A	-0.093463	0.0133536	2.58e-12	C	26
GPR183	13	99427579	13:99427579:T:C	T	C	-0.0933295	0.0168103	2.83e-08	T	9
AKAP11	13	42343724	13:42343724:C:T	C	T	0.0925323	0.0141131	5.51e-11	T	5
LMO7	13	75297398	13:75297398:G:A	G	A	-0.0786008	0.0148636	1.24e-07	G	18
DLK1	14	100835645	14:100835645:A:C	A	C	-0.166033	0.0205352	6.2e-16	A	6
ZFP36L1	14	68792124	14:68792124:C:G	C	G	0.113503	0.0141214	9.16e-16	G	5
14q32	14	98019683	14:98019683:T:C	T	C	-0.0865984	0.0141417	9.15e-10	T	27
RASGRP1	15	38573120	15:38573120:CTG:C	CTG	C	0.0951494	0.0162724	5e-09	C	26
CTSH	15	78942128	15:78942128:T:C	T	C	-0.227237	0.021972	4.54e-25	T	2
DEXI	16	11083196	16:11083196:T:C	T	C	-0.198122	0.0142548	6.46e-44	T	7
GP2	16	20331769	16:20331769:T:C	T	C	-0.114693	0.0180076	1.9e-10	T	3
IL27	16	28495107	16:28495107:C:T	C	T	0.168117	0.0193253	3.34e-18	T	12
CTRB2	16	75202865	16:75202865:C:G	C	G	0.223668	0.0225105	2.9e-23	G	1
16q23	16	80250127	16:80250127:G:C	G	C	-0.0901743	0.0160881	2.08e-08	G	9
NEURL4	17	7331997	17:7331997:G:C	G	C	0.126812	0.0168487	5.21e-14	C	4
MAPT	17	45399441	17:45399441:A:G	A	G	-0.11255	0.0184889	1.15e-09	A	1764
CCR7	17	40608272	17:40608272:T:A	T	A	0.241602	0.0502175	1.5e-06	A	1697
PRR15L	17	47951723	17:47951723:C:T	C	T	-0.0756782	0.0133244	1.35e-08	C	34
GSDMB	17	39906691	17:39906691:A:C	A	C	0.0859137	0.0139193	6.73e-10	C	30
UBE2G1	17	4397731	17:4397731:C:G	C	G	-0.118654	0.0215501	3.67e-08	C	108
17q24	17	68168777	17:68168777:C:T	C	T	0.100509	0.0195464	2.72e-07	T	212
CD226	18	69859408	18:69859408:T:C	T	C	-0.108326	0.0131192	1.49e-16	T	11
PTPN2	18	12777326	18:12777326:T:C	T	C	-0.224818	0.0196116	2.01e-30	T	25
ELL	19	18522945	19:18522945:T:C	T	C	-0.084476	0.0134533	3.4e-10	T	64
TYK2	19	10352442	19:10352442:G:C	G	C	-0.370523	0.0367975	7.55e-24	G	1
PRKD2	19	46715865	19:46715865:T:C	T	C	-0.158111	0.0185501	1.55e-17	T	5
FUT2	19	48703417	19:48703417:G:A	G	A	0.129162	0.0134402	7.24e-22	A	3
SIRPG	20	1629416	20:1629416:A:C	A	C	0.112259	0.0142818	3.83e-15	C	4
UBASH3A	21	42403617	21:42403617:C:G	C	G	0.146277	0.0173702	3.73e-17	G	10
AIRE	21	44294411	21:44294411:C:T	C	T	0.326299	0.0655652	6.47e-07	T	41
HORMAD2	22	30171918	22:30171918:C:G	C	G	0.133512	0.0133582	1.61e-23	G	7
C1QTNF6	22	37185445	22:37185445:C:A	C	A	0.11543	0.0149751	1.28e-14	A	12

## Sheet: Supplementary Table 3
Supplementary Table 3. Credible sets for fine-mapped non-MHC loci
Variant (hg38)	Rsid	Top Variant	Top Variant Rsid	pip	SuSIE beta	SuSIE Z	log10 Bayes Factor
1:24968387:T:C	rs10903118	1:24968387:T:C	rs10903118	0.0974266	0.0761831	5.83983	15.7881
1:24977085:A:G	rs10903122	1:24968387:T:C	rs10903118	0.0822142	0.0760377	5.81153	15.6183
1:24973325:G:A	rs7542123	1:24968387:T:C	rs10903118	0.0817061	0.0763705	5.81049	15.6121
1:24967854:A:C	rs7536848	1:24968387:T:C	rs10903118	0.0770379	0.0759622	5.80065	15.5533
1:24972913:T:A	rs7555518	1:24968387:T:C	rs10903118	0.074884	0.0761809	5.7959	15.5249
1:24967715:G:A	rs7523334	1:24968387:T:C	rs10903118	0.069557	0.0760522	5.78353	15.4511
1:24974141:C:T	rs12036815	1:24968387:T:C	rs10903118	0.0686346	0.0758611	5.78128	15.4378
1:24967717:C:T	rs7532198	1:24968387:T:C	rs10903118	0.0651382	0.0759111	5.77249	15.3855
1:24966177:C:T	rs7528484	1:24968387:T:C	rs10903118	0.0578412	0.0753953	5.75247	15.2667
1:24966710:A:G	rs11249212	1:24968387:T:C	rs10903118	0.0560562	0.0753477	5.74718	15.2354
1:24966746:G:A	rs11249213	1:24968387:T:C	rs10903118	0.0549262	0.0754343	5.74374	15.215
1:24978681:C:T	rs6600250	1:24968387:T:C	rs10903118	0.0531657	0.0755664	5.73823	15.1824
1:24970693:G:A	rs11249215	1:24968387:T:C	rs10903118	0.0158045	0.0725324	5.52912	13.9693
1:24977453:A:G	rs2063111	1:24968387:T:C	rs10903118	0.010225	0.0722321	5.45211	13.5338
1:24975378:T:C	rs1609996	1:24968387:T:C	rs10903118	0.00751708	0.0797679	5.39703	13.2262
1:24970252:A:C	rs10751776	1:24968387:T:C	rs10903118	0.00631952	0.0799034	5.36572	13.0526
1:24969089:G:A	rs7529070	1:24968387:T:C	rs10903118	0.00474188	0.0784969	5.31348	12.7654
1:24973111:C:T	rs7550552	1:24968387:T:C	rs10903118	0.00456836	0.0790195	5.30666	12.7282
1:24969987:T:C	rs10751775	1:24968387:T:C	rs10903118	0.00446893	0.0789429	5.30264	12.7061
1:24974986:T:A	rs7545113	1:24968387:T:C	rs10903118	0.00431325	0.0788687	5.29614	12.6707
1:24973345:T:C	rs7513156	1:24968387:T:C	rs10903118	0.00422707	0.0788067	5.29244	12.6505
1:24978666:A:G	rs6600248	1:24968387:T:C	rs10903118	0.00422654	0.0791695	5.29241	12.6504
1:24973765:A:G	rs11249218	1:24968387:T:C	rs10903118	0.0042156	0.078793	5.29194	12.6478
1:24973878:C:T	rs11249219	1:24968387:T:C	rs10903118	0.00416766	0.0787823	5.28984	12.6364
1:24972941:T:A	rs12407074	1:24968387:T:C	rs10903118	0.00413827	0.078742	5.28854	12.6293
1:24973257:CCA:C	rs34115476	1:24968387:T:C	rs10903118	0.00403348	0.0786793	5.28383	12.6036
1:24974050:T:C	rs11249221	1:24968387:T:C	rs10903118	0.00398239	0.078462	5.28149	12.5909
1:24967450:G:A	rs4648890	1:24968387:T:C	rs10903118	0.00397062	0.0780759	5.28094	12.5879
1:24973551:G:A	rs10903121	1:24968387:T:C	rs10903118	0.00378833	0.0783247	5.27229	12.5409
1:24973146:C:G	rs7550635	1:24968387:T:C	rs10903118	0.00374426	0.0784641	5.27014	12.5292
1:24976004:G:A	rs2135755	1:24968387:T:C	rs10903118	0.00373289	0.0784796	5.26958	12.5262
1:24978623:T:C	rs6600247	1:24968387:T:C	rs10903118	0.00345084	0.0782206	5.25508	12.4476
1:24978669:T:C	rs6600249	1:24968387:T:C	rs10903118	0.00343086	0.0784141	5.25401	12.4418
1:24977972:G:C	rs2370233	1:24968387:T:C	rs10903118	0.0032872	0.0782688	5.24609	12.399
1:35571621:A:G	rs6425948	1:35571621:A:G	rs6425948	0.398894	0.137812	5.53287	14.1391
1:35622060:C:A	rs574384	1:35571621:A:G	rs6425948	0.23978	-0.140707	-5.44324	13.6301
1:35681379:G:T	rs570155	1:35571621:A:G	rs6425948	0.0735629	-0.136653	-5.22923	12.4485
1:35688884:G:A	rs591001	1:35571621:A:G	rs6425948	0.0517333	-0.134913	-5.16376	12.0965
1:35529980:T:C	rs12567278	1:35571621:A:G	rs6425948	0.0472818	0.142022	5.14689	12.0065
1:35602257:G:A	rs12082263	1:35571621:A:G	rs6425948	0.0383642	0.134116	5.10749	11.7975
1:35866901:A:G	rs56183947	1:35571621:A:G	rs6425948	0.0122107	0.189975	4.88606	10.6527
1:35641909:C:A	rs676614	1:35571621:A:G	rs6425948	0.00862275	-0.10358	-4.81675	10.3048
1:35681689:G:A	rs793959	1:35571621:A:G	rs6425948	0.00591395	-0.105402	-4.74048	9.92771
1:35666945:C:T	rs596471	1:35571621:A:G	rs6425948	0.00582994	-0.104645	-4.73757	9.9134
1:35473873:G:C	rs917105	1:35571621:A:G	rs6425948	0.00421155	0.126104	4.67076	9.58822
1:35930973:G:A	rs147513408	1:35571621:A:G	rs6425948	0.00373544	0.170792	4.64587	9.46826
1:35702437:C:G	rs6425953	1:35571621:A:G	rs6425948	0.00324026	-0.131039	-4.61619	9.32605
1:35477726:T:C	rs1203139	1:35571621:A:G	rs6425948	0.00252605	0.122874	4.56376	9.07705
1:35335097:A:G	rs1567954	1:35571621:A:G	rs6425948	0.00241826	-0.128554	-4.55451	9.03344
1:35696727:C:T	rs10908407	1:35571621:A:G	rs6425948	0.00191319	0.125391	4.50452	8.79916
1:35335498:G:T	rs2182907	1:35571621:A:G	rs6425948	0.00190415	-0.220821	-4.50351	8.79443
1:35336675:G:C	rs548149	1:35571621:A:G	rs6425948	0.00184806	-0.220583	-4.49709	8.76453
1:35897571:C:T	rs644095	1:35571621:A:G	rs6425948	0.00152492	0.1314	4.45559	8.57234
1:35905567:T:C	rs2791962	1:35571621:A:G	rs6425948	0.00142948	0.130269	4.44155	8.50771
1:35947728:T:C	rs67641270	1:35571621:A:G	rs6425948	0.00140487	0.129681	4.43777	8.49034
1:35701855:A:C	rs12563583	1:35571621:A:G	rs6425948	0.00140074	0.119887	4.43713	8.48739
1:35903423:T:C	rs794222	1:35571621:A:G	rs6425948	0.00135703	0.129901	4.43021	8.45569
1:35918614:T:C	rs654688	1:35571621:A:G	rs6425948	0.00135626	0.129708	4.43009	8.45513
1:35898381:G:C	rs647690	1:35571621:A:G	rs6425948	0.00134706	0.129871	4.42861	8.44831
1:35880157:G:A	rs811114	1:35571621:A:G	rs6425948	0.0013309	0.129846	4.42597	8.43625
1:35896561:T:C	rs620956	1:35571621:A:G	rs6425948	0.00130546	0.129706	4.42175	8.41695
1:35338540:C:T	rs4653130	1:35571621:A:G	rs6425948	0.00130462	-0.21723	-4.42161	8.41631
1:35947159:C:T	rs12041193	1:35571621:A:G	rs6425948	0.00130132	0.128895	4.42106	8.41377
1:35899115:A:G	rs661233	1:35571621:A:G	rs6425948	0.00128955	0.129591	4.41907	8.40469
1:35905818:G:C	rs2791961	1:35571621:A:G	rs6425948	0.00125749	0.129145	4.41356	8.37951
1:35965340:C:A	rs645864	1:35571621:A:G	rs6425948	0.00123179	0.129782	4.40904	8.35886
1:35880197:G:A	rs11263830	1:35571621:A:G	rs6425948	0.00121211	0.128942	4.40551	8.34275
1:35897874:G:A	rs636832	1:35571621:A:G	rs6425948	0.00119739	0.129108	4.40283	8.33054
1:35958875:T:C	rs716926	1:35571621:A:G	rs6425948	0.00118655	0.128287	4.40083	8.32145
1:35640652:G:A	rs584598	1:35571621:A:G	rs6425948	0.00118165	-0.221068	-4.39992	8.3173
1:35946136:A:G	rs6665591	1:35571621:A:G	rs6425948	0.001161	0.128282	4.39605	8.29968
1:35269385:AAGTGCATCTTT:A	rs59169140	1:35571621:A:G	rs6425948	0.00114465	-0.125473	-4.39293	8.2855
1:35924926:A:G	rs663163	1:35571621:A:G	rs6425948	0.00113495	0.127848	4.39105	8.27698
1:35583808:G:C	rs6425949	1:35571621:A:G	rs6425948	0.00113227	0.200974	4.39053	8.27462
1:35336417:A:T	rs673293	1:35571621:A:G	rs6425948	0.00113076	-0.216126	-4.39024	8.27328
1:35989999:C:T	rs688833	1:35571621:A:G	rs6425948	0.00110859	0.128241	4.38588	8.25348
1:35375657:C:T	rs559986	1:35571621:A:G	rs6425948	0.00107505	0.115992	4.3791	8.22276
1:35616794:A:C	rs10908401	1:35571621:A:G	rs6425948	0.000992061	0.201686	4.36134	8.14242
1:35994588:A:ACTAT	rs60079674	1:35571621:A:G	rs6425948	0.000983066	0.127811	4.35932	8.13331
1:35360917:T:C	rs494085	1:35571621:A:G	rs6425948	0.000975832	0.115468	4.35768	8.12593
1:35350357:T:C	rs500502	1:35571621:A:G	rs6425948	0.000958971	0.115371	4.35381	8.1085
1:35983703:C:T	rs630364	1:35571621:A:G	rs6425948	0.000956606	0.127061	4.35326	8.10603
1:35720511:G:A	rs6669654	1:35571621:A:G	rs6425948	0.000948561	0.129786	4.35139	8.09758
1:35963989:A:AG	rs60867325	1:35571621:A:G	rs6425948	0.000948351	0.127206	4.35134	8.09736
1:35908500:C:T	rs2765013	1:35571621:A:G	rs6425948	0.000944021	0.127684	4.35032	8.09279
1:35730208:C:A	rs6661867	1:35571621:A:G	rs6425948	0.000937259	0.129596	4.34873	8.0856
1:35613907:G:A	rs953035	1:35571621:A:G	rs6425948	0.000924456	0.199762	4.34567	8.07184
1:35980236:T:C	rs665521	1:35571621:A:G	rs6425948	0.000897192	0.126742	4.33901	8.04191
1:35591120:T:C	rs11264179	1:35571621:A:G	rs6425948	0.000884237	0.199915	4.33576	8.02736
1:35719866:G:A	rs72659664	1:35571621:A:G	rs6425948	0.000877448	0.1292	4.33405	8.01966
1:35713267:G:T	rs12562583	1:35571621:A:G	rs6425948	0.000858685	0.129098	4.32922	7.99804
1:35720505:A:G	rs6658453	1:35571621:A:G	rs6425948	0.000857916	0.129126	4.32902	7.99715
1:35695782:C:A	rs1333647	1:35571621:A:G	rs6425948	0.000848014	-0.103506	-4.32643	7.98554
1:37880724:C:T	rs9701812	1:37880724:C:T	rs9701812	0.491778	-0.0827869	-5.92631	16.2736
1:37866240:G:C	rs28525112	1:37880724:C:T	rs9701812	0.276511	-0.0811882	-5.8311	15.6979
1:37788044:A:T	rs493848	1:37880724:C:T	rs9701812	0.119608	-0.0809512	-5.68967	14.8598
1:37898603:G:A	rs12752271	1:37880724:C:T	rs9701812	0.0907616	-0.0788747	-5.64232	14.5838
1:63648218:T:C	rs855330	1:63648218:T:C	rs855330	0.184792	0.110964	7.17448	24.2888
1:63659563:G:T	rs11208265	1:63648218:T:C	rs855330	0.0629225	0.110724	7.02573	23.2115
1:63643593:T:C	rs2269240	1:63648218:T:C	rs855330	0.059733	0.109742	7.01847	23.1594
1:63643100:T:C	rs2269241	1:63648218:T:C	rs855330	0.0570854	0.109493	7.01213	23.1141
1:63658197:G:A	rs6671606	1:63648218:T:C	rs855330	0.0523606	0.110029	7.00004	23.0277
1:63648630:T:C	rs11208257	1:63648218:T:C	rs855330	0.0485128	0.11299	6.98934	22.9514
1:63659308:G:T	rs2749100	1:63648218:T:C	rs855330	0.0443239	0.109996	6.97667	22.8611
1:63659159:G:A	rs2819176	1:63648218:T:C	rs855330	0.0413675	0.109916	6.96696	22.792
1:63647788:A:G	rs61765292	1:63648218:T:C	rs855330	0.0402965	0.11294	6.96327	22.7658
1:63657608:G:A	rs11208260	1:63648218:T:C	rs855330	0.0401996	0.109881	6.96293	22.7634
1:63659153:A:T	rs2658432	1:63648218:T:C	rs855330	0.0395561	0.109822	6.96066	22.7473
1:63658331:C:A	rs11208261	1:63648218:T:C	rs855330	0.0363092	0.109644	6.94858	22.6616
1:63653130:T:C	rs2360159	1:63648218:T:C	rs855330	0.0354408	0.112823	6.94517	22.6374
1:63653244:A:G	rs2269235	1:63648218:T:C	rs855330	0.0353914	0.112747	6.94497	22.636
1:63656834:A:G	rs35477997	1:63648218:T:C	rs855330	0.0315854	0.10951	6.92889	22.5222
1:63645877:A:G	rs3790858	1:63648218:T:C	rs855330	0.0307752	0.112641	6.92521	22.4963
1:63646498:A:C	rs12122838	1:63648218:T:C	rs855330	0.0284382	0.112446	6.91403	22.4173
1:63654942:T:C	rs12027168	1:63648218:T:C	rs855330	0.0264648	0.112283	6.90382	22.3454
1:63641820:T:C	rs2269246	1:63648218:T:C	rs855330	0.0223376	0.110547	6.8797	22.1758
1:63656013:G:A	rs7519583	1:63648218:T:C	rs855330	0.016768	0.109706	6.83871	21.889
1:63656206:A:G	rs855355	1:63648218:T:C	rs855330	0.0106603	0.108905	6.77347	21.4361
1:63671796:G:A	rs12024831	1:63648218:T:C	rs855330	0.00802061	0.113429	6.73217	21.1516
1:113834946:A:G	rs2476601	1:113834946:A:G	rs2476601	0.980214	-0.622641	-27.906	386.542
1:114038060:A:T	rs181008050	1:114038060:A:T	rs181008050	0.873515	0.309919	5.60227	14.4483
1:113976499:C:A	rs189380650	1:114038060:A:T	rs181008050	0.0883959	0.262982	5.19083	12.1576
1:119962909:G:A	rs1493696	1:119962909:G:A	rs1493696	0.0726491	0.116094	5.74988	15.2971
1:119906182:A:T	rs2793827	1:119962909:G:A	rs1493696	0.0529034	0.114073	5.69613	14.9799
1:119964163:T:C	rs2493411	1:119962909:G:A	rs1493696	0.0522659	0.115203	5.69407	14.9678
1:119955767:C:CA	rs34226706	1:119962909:G:A	rs1493696	0.0477588	0.114355	5.67869	14.8776
1:119988510:T:C	rs1493698	1:119962909:G:A	rs1493696	0.0457159	0.115111	5.67122	14.8339
1:119963485:G:A	rs2934381	1:119962909:G:A	rs1493696	0.0351401	0.120204	5.62605	14.5708
1:119978092:T:A	rs10494235	1:119962909:G:A	rs1493696	0.033797	0.113793	5.61933	14.5318
1:119941798:G:A	rs2493420	1:119962909:G:A	rs1493696	0.0334956	0.113121	5.61778	14.5228
1:119920607:C:T	rs835574	1:119962909:G:A	rs1493696	0.0332276	0.107173	5.6164	14.5148
1:119908729:C:A	rs947273	1:119962909:G:A	rs1493696	0.0313596	0.112314	5.6064	14.457
1:119986309:G:A	rs2453042	1:119962909:G:A	rs1493696	0.0308764	0.11345	5.60371	14.4414
1:119965901:A:G	rs2453044	1:119962909:G:A	rs1493696	0.0308183	0.112075	5.60338	14.4395
1:119982931:C:T	rs2641316	1:119962909:G:A	rs1493696	0.0307517	0.113445	5.60301	14.4374
1:119953504:A:C	rs7534586	1:119962909:G:A	rs1493696	0.0284906	0.120771	5.58978	14.361
1:119904840:G:A	rs2493398	1:119962909:G:A	rs1493696	0.0273512	0.111573	5.58269	14.3202
1:119953496:A:T	rs7534585	1:119962909:G:A	rs1493696	0.026607	0.120523	5.5779	14.2926
1:119966180:T:C	rs2493410	1:119962909:G:A	rs1493696	0.0256185	0.112668	5.57131	14.2547
1:119970494:A:G	rs1493695	1:119962909:G:A	rs1493696	0.0242034	0.112411	5.56141	14.1979
1:119956951:G:A	rs2493413	1:119962909:G:A	rs1493696	0.0239285	0.120158	5.55942	14.1865
1:119956950:A:C	rs2453051	1:119962909:G:A	rs1493696	0.0238701	0.120145	5.55899	14.1841
1:119949577:G:A	rs2493415	1:119962909:G:A	rs1493696	0.0199736	0.119265	5.52782	14.0058
1:119989586:C:T	rs1738647	1:119962909:G:A	rs1493696	0.0190195	0.120034	5.51922	13.9569
1:119938086:C:T	rs2453058	1:119962909:G:A	rs1493696	0.0171691	0.118598	5.50121	13.8545
1:119912963:T:C	rs835576	1:119962909:G:A	rs1493696	0.0166655	0.117926	5.49596	13.8248
1:119918630:C:T	rs2793829	1:119962909:G:A	rs1493696	0.016343	0.118367	5.49251	13.8052
1:119912687:A:G	rs699779	1:119962909:G:A	rs1493696	0.0161283	0.11787	5.49018	13.792
1:119975336:G:T	rs10923931	1:119962909:G:A	rs1493696	0.0159855	0.111533	5.4886	13.7831
1:119981279:T:C	rs2793831	1:119962909:G:A	rs1493696	0.0157319	0.116491	5.48578	13.7671
1:119930802:A:T	rs72697237	1:119962909:G:A	rs1493696	0.0150778	0.118363	5.47827	13.7247
1:119970925:C:T	rs7515431	1:119962909:G:A	rs1493696	0.0149357	0.119264	5.47659	13.7152
1:119915381:A:T	rs6685892	1:119962909:G:A	rs1493696	0.0136541	0.117446	5.46068	13.6255
1:119908567:T:C	rs3897478	1:119962909:G:A	rs1493696	0.013537	0.117412	5.45915	13.6169
1:119973995:C:T	rs2641317	1:119962909:G:A	rs1493696	0.0132979	0.118398	5.45598	13.599
1:119928601:A:G	rs2493394	1:119962909:G:A	rs1493696	0.0129912	0.117397	5.45183	13.5757
1:119929234:C:T	rs2493392	1:119962909:G:A	rs1493696	0.0128847	0.117363	5.45037	13.5675
1:119913940:G:T	rs835575	1:119962909:G:A	rs1493696	0.0110815	0.114913	5.42348	13.4167
1:192541882:G:C	rs723854	1:192541882:G:C	rs723854	0.122028	0.0967606	6.03649	16.9429
1:192541974:T:C	rs3886948	1:192541882:G:C	rs723854	0.118334	0.0966408	6.03154	16.9122
1:192546719:A:G	rs10801128	1:192541882:G:C	rs723854	0.0918311	0.0991781	5.99052	16.6586
1:192546648:G:A	rs10489869	1:192541882:G:C	rs723854	0.08404	0.0988705	5.97611	16.57
1:192546276:T:G	rs10801127	1:192541882:G:C	rs723854	0.0757255	0.0986364	5.95914	16.4658
1:192544899:C:A	rs10921191	1:192541882:G:C	rs723854	0.0715044	0.09517	5.94977	16.4084
1:192540938:C:T	rs10801126	1:192541882:G:C	rs723854	0.0612711	0.083294	5.92448	16.254
1:192533653:G:A	rs10754013	1:192541882:G:C	rs723854	0.0422265	0.082533	5.86306	15.8817
1:192537561:C:A	rs7518322	1:192541882:G:C	rs723854	0.0389173	0.0822733	5.84951	15.8001
1:192525976:CA:C	rs11304411	1:192541882:G:C	rs723854	0.0311913	0.0817634	5.81261	15.5788
1:192516340:C:T	rs7530193	1:192541882:G:C	rs723854	0.0187067	0.0801977	5.72644	15.0675
1:192567628:G:A	rs2760527	1:192541882:G:C	rs723854	0.0139439	0.0997866	5.67633	14.7737
1:192561485:G:A	rs6684404	1:192541882:G:C	rs723854	0.0104734	0.0950533	5.62709	14.4875
1:192574707:A:T	rs1547624	1:192541882:G:C	rs723854	0.0101989	0.110536	5.6225	14.4609
1:192575665:A:G	rs2984920	1:192541882:G:C	rs723854	0.00940386	0.11014	5.60844	14.3798
1:192550735:T:C	rs1323298	1:192541882:G:C	rs723854	0.00872953	0.0985986	5.59553	14.3054
1:192537233:G:C	rs7540046	1:192541882:G:C	rs723854	0.00712453	0.0889287	5.56011	14.1022
1:192554426:T:C	rs9803778	1:192541882:G:C	rs723854	0.00676415	0.0977964	5.55102	14.0503
1:192568378:A:G	rs1323296	1:192541882:G:C	rs723854	0.0065957	0.108656	5.54661	14.0251
1:192560975:G:A	rs6683861	1:192541882:G:C	rs723854	0.00644303	0.0943136	5.5425	14.0017
1:192555863:C:T	rs3011685	1:192541882:G:C	rs723854	0.00641441	0.0981112	5.54172	13.9972
1:192565977:C:A	rs12022418	1:192541882:G:C	rs723854	0.00617142	0.0932995	5.53494	13.9586
1:192536627:A:G	rs2224733	1:192541882:G:C	rs723854	0.00616259	0.0885148	5.53469	13.9572
1:192572042:A:T	rs2984919	1:192541882:G:C	rs723854	0.00582918	0.108531	5.5249	13.9015
1:192561418:A:G	rs2760524	1:192541882:G:C	rs723854	0.00566359	0.108646	5.51983	13.8727
1:192575969:G:A	rs7535818	1:192541882:G:C	rs723854	0.00549673	0.107471	5.51456	13.8428
1:192572342:C:G	rs1359062	1:192541882:G:C	rs723854	0.00544365	0.107691	5.51285	13.8331
1:192568270:T:C	rs1323297	1:192541882:G:C	rs723854	0.00527328	0.108293	5.50724	13.8013
1:192562400:G:GCA	rs10630758	1:192541882:G:C	rs723854	0.00504722	0.10897	5.4995	13.7575
1:192509744:G:A	rs10801121	1:192541882:G:C	rs723854	0.00493367	0.0803538	5.49547	13.7347
1:192508752:G:C	rs10754010	1:192541882:G:C	rs723854	0.00480691	0.0805665	5.49086	13.7087
1:192567655:G:A	rs2760528	1:192541882:G:C	rs723854	0.00476834	0.10791	5.48944	13.7007
1:192540900:T:G	rs1323299	1:192541882:G:C	rs723854	0.00476468	0.0965493	5.4893	13.6999
1:192555139:C:T	rs2816305	1:192541882:G:C	rs723854	0.00473963	0.0969325	5.48837	13.6946
1:192561837:GT:G	rs10709521	1:192541882:G:C	rs723854	0.00449432	0.108174	5.47894	13.6415
1:192549008:C:A	rs1923947	1:192541882:G:C	rs723854	0.00438697	0.0931532	5.47465	13.6173
1:192560284:C:G	rs2760522	1:192541882:G:C	rs723854	0.0042611	0.108017	5.46948	13.5882
1:192556146:G:A	rs2760521	1:192541882:G:C	rs723854	0.00389872	0.107675	5.45365	13.4993
1:192552461:G:T	rs10801129	1:192541882:G:C	rs723854	0.00384317	0.0924046	5.45109	13.485
1:192567255:G:A	rs2816317	1:192541882:G:C	rs723854	0.00373442	0.106996	5.44597	13.4563
1:192554427:G:T	rs9803887	1:192541882:G:C	rs723854	0.00368977	0.106631	5.44382	13.4442
1:192533062:A:G	rs2146733	1:192541882:G:C	rs723854	0.00346134	0.0870582	5.4324	13.3803
1:192556854:A:C	rs9427559	1:192541882:G:C	rs723854	0.00341661	0.10741	5.43007	13.3673
1:192567683:C:A	rs2816316	1:192541882:G:C	rs723854	0.0034093	0.106148	5.42968	13.3652
1:192571891:G:A	rs1323292	1:192541882:G:C	rs723854	0.00320236	0.10591	5.41846	13.3025
1:198629259:G:GA		1:198629259:G:GA		0.866026	-0.142643	-6.48119	19.6278
1:198654713:G:T	rs17668272	1:198629259:G:GA		0.0204394	-0.139184	-5.88966	15.8813
1:198653318:G:A	rs80099993	1:198629259:G:GA		0.019923	-0.139126	-5.88541	15.8557
1:198641406:A:G	rs75567729	1:198629259:G:GA		0.0120062	-0.12573	-5.80077	15.3493
1:198632575:A:G	rs76181804	1:198629259:G:GA		0.0107475	-0.125413	-5.78209	15.2385
1:198678752:C:CT		1:198629259:G:GA		0.00895967	-0.138377	-5.75128	15.0566
1:198629533:G:A	rs7555082	1:198629259:G:GA		0.00716629	-0.123947	-5.71323	14.8332
1:198701426:T:C	rs17623914	1:198629259:G:GA		0.00678741	-0.126914	-5.70393	14.7789
1:200863456:A:G	rs7533782	1:200863456:A:G	rs7533782	0.378039	0.0915318	5.7934	15.5542
1:200851482:C:A	rs10920052	1:200863456:A:G	rs7533782	0.131875	0.104381	5.61433	14.5011
1:200829772:G:C	rs6690988	1:200863456:A:G	rs7533782	0.120859	0.104095	5.59925	14.4139
1:200749441:C:CTTG	rs10682884	1:200863456:A:G	rs7533782	0.0479237	0.0848536	5.43667	13.4888
1:200859139:A:T	rs7520696	1:200863456:A:G	rs7533782	0.0451369	0.0844294	5.42597	13.4289
1:200834529:C:T	rs6659127	1:200863456:A:G	rs7533782	0.0438476	0.0844452	5.42079	13.4
1:200757451:A:G	rs6427855	1:200863456:A:G	rs7533782	0.0394259	0.0841607	5.40174	13.2937
1:200818949:C:T	rs7528217	1:200863456:A:G	rs7533782	0.0350343	0.0837954	5.3805	13.1756
1:200772585:T:G	rs12043133	1:200863456:A:G	rs7533782	0.0334381	0.0836956	5.37209	13.1289
1:200811025:C:A	rs6427859	1:200863456:A:G	rs7533782	0.0308972	0.0833102	5.3578	13.0499
1:200812304:G:GA	rs5780042	1:200863456:A:G	rs7533782	0.0308806	0.0834682	5.3577	13.0494
1:200863729:G:A	rs7511678	1:200863456:A:G	rs7533782	0.0164385	0.0955615	5.24233	12.4189
1:212679490:T:C	rs12128789	1:212679490:T:C	rs12128789	0.248287	0.108822	5.37934	13.3571
1:212693634:G:A	rs11119997	1:212679490:T:C	rs12128789	0.142944	0.119094	5.2795	12.8049
1:212689138:G:A	rs79386729	1:212679490:T:C	rs12128789	0.118908	0.154254	5.24579	12.6208
1:212699754:T:C		1:212679490:T:C	rs12128789	0.0514843	0.103189	5.0897	11.7838
1:212699732:C:T	rs2202683	1:212679490:T:C	rs12128789	0.0427958	0.102529	5.05458	11.5989
1:212699510:T:C	rs73079851	1:212679490:T:C	rs12128789	0.0251187	0.0993452	4.95196	11.0661
1:212696505:A:G		1:212679490:T:C	rs12128789	0.023433	0.0991159	4.93842	10.9966
1:212697270:G:A	rs12133919	1:212679490:T:C	rs12128789	0.0212451	0.0987013	4.91926	10.8986
1:212696950:C:T	rs2233925	1:212679490:T:C	rs12128789	0.0210237	0.0986703	4.9172	10.8881
1:212765479:A:G	rs57449384	1:212679490:T:C	rs12128789	0.0201147	0.126478	4.90853	10.8439
1:212746065:G:A	rs2174780	1:212679490:T:C	rs12128789	0.0187206	0.12601	4.89441	10.7721
1:212739826:T:C	rs2271148	1:212679490:T:C	rs12128789	0.0185725	0.126005	4.89285	10.7642
1:212689866:TAC:T		1:212679490:T:C	rs12128789	0.0182587	0.111802	4.88949	10.7471
1:212811647:C:T	rs12130072	1:212679490:T:C	rs12128789	0.0161067	0.125132	4.86471	10.6217
1:212769982:C:A	rs12402370	1:212679490:T:C	rs12128789	0.0151921	0.131148	4.85312	10.5633
1:212707950:C:T	rs12117672	1:212679490:T:C	rs12128789	0.0126017	0.114677	4.81586	10.3763
1:212713677:G:A	rs12139618	1:212679490:T:C	rs12128789	0.00976356	0.113297	4.76452	10.1211
1:212715084:C:T	rs12119531	1:212679490:T:C	rs12128789	0.00867998	0.110539	4.74067	10.0035
1:212831033:G:A	rs12406499	1:212679490:T:C	rs12128789	0.00727677	0.12631	4.70469	9.82717
1:212709063:G:A	rs12140846	1:212679490:T:C	rs12128789	0.00548174	0.0951416	4.64631	9.5439
1:212700215:G:C	rs3754482	1:212679490:T:C	rs12128789	0.00484058	0.102362	4.62044	9.41952
1:212698410:C:T	rs7533434	1:212679490:T:C	rs12128789	0.00426189	0.101787	4.5938	9.29219
1:212697739:T:A	rs3768547	1:212679490:T:C	rs12128789	0.00425056	0.101736	4.59325	9.28953
1:212700089:C:T	rs2221593	1:212679490:T:C	rs12128789	0.00408167	0.101493	4.58473	9.24899
1:212872175:C:T	rs11120052	1:212679490:T:C	rs12128789	0.0038472	0.125992	4.57228	9.18983
1:212768103:T:C	rs182348919	1:212679490:T:C	rs12128789	0.00379161	0.125329	4.56921	9.17527
1:212844894:A:G	rs12408421	1:212679490:T:C	rs12128789	0.00279375	0.127705	4.50434	8.86987
1:212796238:G:T	rs11120029	1:212679490:T:C	rs12128789	0.00238382	0.0829818	4.47026	8.71118
1:212745023:C:T	rs112389998	1:212679490:T:C	rs12128789	0.00214982	0.0843313	4.44794	8.60787
1:212811133:C:T	rs12129933	1:212679490:T:C	rs12128789	0.00211597	0.0840707	4.4445	8.592
1:212747002:A:G	rs60308869	1:212679490:T:C	rs12128789	0.00202962	0.0840196	4.43545	8.55033
1:212808448:T:A	rs73083778	1:212679490:T:C	rs12128789	0.00199434	0.0838054	4.43164	8.5328
1:212744996:C:T	rs113688733	1:212679490:T:C	rs12128789	0.00197463	0.0837638	4.42948	8.52286
1:212775893:T:C	rs112610608	1:212679490:T:C	rs12128789	0.00196368	0.0839244	4.42827	8.5173
1:212757156:A:G	rs73081853	1:212679490:T:C	rs12128789	0.0019407	0.0838336	4.42571	8.50553
1:212763168:T:C	rs11120017	1:212679490:T:C	rs12128789	0.00192163	0.0837871	4.42356	8.49566
1:212728527:T:G	rs6540760	1:212679490:T:C	rs12128789	0.00191798	0.0837916	4.42314	8.49375
1:212744341:G:A	rs7527216	1:212679490:T:C	rs12128789	0.00188225	0.0837036	4.41904	8.47495
1:212762930:A:C	rs56243109	1:212679490:T:C	rs12128789	0.00181274	0.0834059	4.41083	8.43732
1:212768712:G:A	rs6670648	1:212679490:T:C	rs12128789	0.00180066	0.0835497	4.40937	8.43063
1:212781489:A:G	rs73083727	1:212679490:T:C	rs12128789	0.00179764	0.0835557	4.409	8.42896
1:212770529:A:G	rs10127756	1:212679490:T:C	rs12128789	0.00179634	0.0835387	4.40885	8.42824
1:212759645:C:T	rs11811017	1:212679490:T:C	rs12128789	0.00179103	0.0833632	4.4082	8.42527
1:212734621:A:G	rs6694448	1:212679490:T:C	rs12128789	0.0017835	0.0834827	4.40728	8.42106
1:212789479:TG:T	rs112304620	1:212679490:T:C	rs12128789	0.0017795	0.0835175	4.40679	8.41881
1:212813030:G:A	rs114191443	1:212679490:T:C	rs12128789	0.00177768	0.247574	4.40656	8.41779
1:212782577:A:G	rs3738803	1:212679490:T:C	rs12128789	0.00174069	0.0832085	4.40196	8.39676
1:212784012:A:G		1:212679490:T:C	rs12128789	0.00172954	0.0832413	4.40055	8.39034
1:212783027:C:T	rs73083731	1:212679490:T:C	rs12128789	0.00172901	0.0833897	4.40049	8.39003
1:212783856:T:C	rs13376383	1:212679490:T:C	rs12128789	0.00172745	0.0832389	4.40029	8.38913
1:212758877:T:C	rs11806535	1:212679490:T:C	rs12128789	0.00171141	0.0831691	4.39825	8.3798
1:212828430:A:T	rs11805669	1:212679490:T:C	rs12128789	0.00169927	0.0832369	4.39669	8.37268
1:212783070:G:A	rs7538755	1:212679490:T:C	rs12128789	0.00168756	0.0832957	4.39517	8.36576
1:212780889:C:A	rs56088044	1:212679490:T:C	rs12128789	0.00168342	0.0831448	4.39463	8.36331
1:212752087:C:A	rs1507357	1:212679490:T:C	rs12128789	0.00167835	0.0830337	4.39397	8.36029
1:212750834:G:A	rs113552658	1:212679490:T:C	rs12128789	0.00164122	0.0831497	4.38906	8.33792
1:212789918:T:A	rs7552880	1:212679490:T:C	rs12128789	0.00162131	0.0829992	4.38638	8.32572
1:212784095:T:C	rs13376390	1:212679490:T:C	rs12128789	0.00161862	0.0829759	4.38602	8.32406
1:212781342:T:A	rs11809382	1:212679490:T:C	rs12128789	0.00161521	0.0829645	4.38555	8.32195
1:212795786:A:G	rs17019726	1:212679490:T:C	rs12128789	0.00160884	0.0827462	4.38468	8.31799
1:212799806:T:C	rs73083765	1:212679490:T:C	rs12128789	0.00154783	0.0826651	4.37618	8.27933
1:212794424:C:T	rs7519582	1:212679490:T:C	rs12128789	0.00154709	0.0826624	4.37607	8.27886
1:212795498:T:C	rs73083756	1:212679490:T:C	rs12128789	0.00153443	0.0826762	4.37426	8.27064
1:212806139:T:C	rs11120030	1:212679490:T:C	rs12128789	0.00151666	0.0915162	4.3717	8.25899
1:212791085:T:C	rs11809232	1:212679490:T:C	rs12128789	0.00151344	0.0827176	4.37123	8.25687
1:212718771:T:G	rs6681171	1:212679490:T:C	rs12128789	0.00142783	0.0830131	4.35837	8.19864
1:212719467:T:G	rs11810895	1:212679490:T:C	rs12128789	0.00141047	0.0829729	4.35567	8.18641
1:212755604:CCT:C		1:212679490:T:C	rs12128789	0.00133907	0.0819889	4.34416	8.13445
1:212715940:T:C	rs7525518	1:212679490:T:C	rs12128789	0.00133739	0.0826413	4.34388	8.1332
1:212720680:A:G	rs7536629	1:212679490:T:C	rs12128789	0.00129469	0.0826137	4.33668	8.10075
1:212720533:G:A	rs7546564	1:212679490:T:C	rs12128789	0.00125466	0.0824973	4.32969	8.06935
1:212736402:A:G	rs11800642	1:212679490:T:C	rs12128789	0.00123703	0.0884861	4.32654	8.0552
10:6429854:T:C	rs11596750	10:6429854:T:C	rs11596750	0.210817	-0.0870272	-5.37974	13.3294
10:6432391:A:T	rs617627	10:6429854:T:C	rs11596750	0.150258	0.0859888	5.31867	12.9908
10:6433334:T:C	rs631968	10:6429854:T:C	rs11596750	0.107349	0.0849977	5.25733	12.6545
10:6433195:A:G	rs944714	10:6429854:T:C	rs11596750	0.0861288	-0.084081	-5.21676	12.4342
10:6464510:C:T	rs41301101	10:6429854:T:C	rs11596750	0.0703823	0.0904492	5.17929	12.2323
10:6432065:G:A	rs10796145	10:6429854:T:C	rs11596750	0.0412755	-0.0817843	-5.07892	11.6987
10:6427855:A:G	rs2236380	10:6429854:T:C	rs11596750	0.0306635	-0.0715657	-5.02215	11.4015
10:6464519:G:A	rs35896644	10:6429854:T:C	rs11596750	0.0305361	0.0994394	5.02135	11.3973
10:6416349:CT:C	rs138549171	10:6429854:T:C	rs11596750	0.0213741	0.0712012	4.95234	11.0406
10:6416344:C:T	rs11258629	10:6429854:T:C	rs11596750	0.0171384	0.0705353	4.90913	10.8197
10:6432716:T:C	rs629321	10:6429854:T:C	rs11596750	0.015943	0.0698084	4.89491	10.7474
10:6420651:T:G	rs11258672	10:6429854:T:C	rs11596750	0.010464	0.0735275	4.81121	10.3263
10:6407324:A:G	rs584724	10:6429854:T:C	rs11596750	0.0104142	0.0702109	4.81025	10.3216
10:6423698:C:T	rs7920162	10:6429854:T:C	rs11596750	0.0103772	0.0734449	4.80953	10.318
10:6406938:A:G	rs586497	10:6429854:T:C	rs11596750	0.0103735	0.0702915	4.80946	10.3176
10:6444620:G:C	rs17372283	10:6429854:T:C	rs11596750	0.010006	0.0840038	4.80222	10.2816
10:6418682:A:G	rs17155549	10:6429854:T:C	rs11596750	0.00986495	0.0733483	4.79937	10.2674
10:6425014:G:A	rs72781716	10:6429854:T:C	rs11596750	0.00920196	0.0731677	4.78537	10.1978
10:6406932:A:G	rs586511	10:6429854:T:C	rs11596750	0.00915372	0.069936	4.78431	10.1925
10:6406919:T:C	rs586527	10:6429854:T:C	rs11596750	0.00908873	0.0698795	4.78287	10.1854
10:6422194:A:G	rs667899	10:6429854:T:C	rs11596750	0.00887722	-0.0730016	-4.77812	10.1619
10:6424476:C:T	rs11258708	10:6429854:T:C	rs11596750	0.00790382	0.0727044	4.75461	10.0457
10:6430929:G:T	rs11258747	10:6429854:T:C	rs11596750	0.00777283	0.0828645	4.75122	10.029
10:6431079:C:A	rs34157770	10:6429854:T:C	rs11596750	0.00776959	0.0727843	4.75113	10.0286
10:6424318:C:T	rs602756	10:6429854:T:C	rs11596750	0.00753136	0.0712275	4.74481	9.99746
10:6426668:C:T	rs7910023	10:6429854:T:C	rs11596750	0.0074806	0.0725453	4.74343	9.9907
10:6447147:A:G	rs655732	10:6429854:T:C	rs11596750	0.00728466	-0.0828908	-4.73803	9.96415
10:6429979:C:A	rs11258742	10:6429854:T:C	rs11596750	0.00690783	0.0826421	4.7272	9.91104
10:6428625:G:A	rs7082071	10:6429854:T:C	rs11596750	0.00688524	0.0721731	4.72654	9.90776
10:6423183:C:G	rs10906529	10:6429854:T:C	rs11596750	0.00686359	0.0721573	4.72589	9.90461
10:6444232:A:G	rs11258856	10:6429854:T:C	rs11596750	0.00683769	0.0723929	4.72512	9.90083
10:8064496:C:T	rs570730	10:8064496:C:T	rs570730	0.302809	-0.0810799	-5.83009	15.7078
10:8064539:C:T	rs570613	10:8064496:C:T	rs570730	0.298451	-0.0808407	-5.82767	15.6933
10:8066419:C:T	rs537544	10:8064496:C:T	rs570730	0.266354	-0.0808905	-5.80867	15.5795
10:8064784:G:C	rs10752126	10:8064496:C:T	rs570730	0.0789083	-0.0764283	-5.60147	14.3629
10:8062053:T:C	rs371668	10:8064496:C:T	rs570730	0.0303289	-0.0750747	-5.43307	13.4068
10:70618733:C:G	rs78325861	10:70618733:C:G	rs78325861	0.724902	-0.274738	-6.95343	22.7175
10:70649268:G:A	rs117853866	10:70618733:C:G	rs78325861	0.270152	-0.269429	-6.81291	21.7305
10:71749034:T:C	rs748113	10:71749034:T:C	rs748113	0.888211	0.0807745	5.48177	13.801
10:71756131:A:C	rs6480553	10:71749034:T:C	rs748113	0.0855677	-0.125603	-5.05172	11.4611
10:79287626:G:C	rs1250563	10:79287626:G:C	rs1250563	0.405894	0.0776055	5.65983	14.7852
10:79299578:G:T	rs1250551	10:79287626:G:C	rs1250563	0.337339	0.0758946	5.62806	14.6002
10:79282718:G:A	rs1250573	10:79287626:G:C	rs1250563	0.0956823	0.0742906	5.40671	13.3401
10:79306820:G:A	rs1250556	10:79287626:G:C	rs1250563	0.0307091	0.0709549	5.19899	12.2036
10:79305444:G:A	rs1250558	10:79287626:G:C	rs1250563	0.0273129	0.0704427	5.1771	12.0864
10:79283950:C:T	rs1892497	10:79287626:G:C	rs1250563	0.0220887	0.0709672	5.1372	11.8741
10:79287585:A:C	rs1250564	10:79287626:G:C	rs1250563	0.0171706	0.0680598	5.08946	11.6223
10:79301072:G:A	rs1782648	10:79287626:G:C	rs1250563	0.0126482	0.0776427	5.03091	11.3166
10:79287258:G:A	rs1250565	10:79287626:G:C	rs1250563	0.0119838	0.067313	5.0205	11.2626
10:88291560:A:G	rs60888743	10:88291560:A:G	rs60888743	0.985814	-0.159979	-10.4369	52.6065
10:128588647:C:T	rs59896527	10:128588647:C:T	rs59896527	0.0879205	0.0828871	5.6433	14.6986
10:128588702:T:C	rs74342314	10:128588647:C:T	rs59896527	0.0595452	0.081749	5.57599	14.3089
10:128577583:A:T	rs7921471	10:128588647:C:T	rs59896527	0.0507943	0.0820102	5.5483	14.1499
10:128582823:A:G	rs59321911	10:128588647:C:T	rs59896527	0.0470772	0.0809894	5.53502	14.0739
10:128588342:G:A	rs67674831	10:128588647:C:T	rs59896527	0.0442412	0.0808491	5.52413	14.0118
10:128586261:G:T	rs55851111	10:128588647:C:T	rs59896527	0.0389567	0.0805201	5.50177	13.8846
10:128586107:G:A	rs61863642	10:128588647:C:T	rs59896527	0.0386908	0.0805048	5.50057	13.8777
10:128586021:T:C	rs61863640	10:128588647:C:T	rs59896527	0.0375374	0.0804249	5.49523	13.8475
10:128593461:A:G	rs10829441	10:128588647:C:T	rs59896527	0.0366709	0.0803722	5.49111	13.8241
10:128596821:T:C	rs11599927	10:128588647:C:T	rs59896527	0.0365658	0.0803882	5.49061	13.8213
10:128589593:G:A	rs7096897	10:128588647:C:T	rs59896527	0.0361225	0.0803343	5.48845	13.8091
10:128594153:T:C	rs11016368	10:128588647:C:T	rs59896527	0.0353691	0.0802888	5.48473	13.788
10:128590673:G:A	rs11016361	10:128588647:C:T	rs59896527	0.0348329	0.0802374	5.48203	13.7727
10:128592077:G:A	rs11016367	10:128588647:C:T	rs59896527	0.0344985	0.0802171	5.48033	13.7631
10:128591316:G:A	rs10829438	10:128588647:C:T	rs59896527	0.034056	0.0801798	5.47804	13.7501
10:128590148:A:G	rs7082395	10:128588647:C:T	rs59896527	0.0339277	0.0801792	5.47738	13.7464
10:128590901:C:T	rs11016362	10:128588647:C:T	rs59896527	0.0338204	0.0801624	5.47682	13.7432
10:128597328:G:T	rs4310528	10:128588647:C:T	rs59896527	0.0333587	0.0802218	5.47438	13.7295
10:128591288:A:G	rs10829437	10:128588647:C:T	rs59896527	0.0332105	0.0801173	5.4736	13.725
10:128582050:A:C	rs7069198	10:128588647:C:T	rs59896527	0.0316728	0.0800102	5.4652	13.6776
10:128591128:C:T	rs10829435	10:128588647:C:T	rs59896527	0.0309821	0.0796563	5.46129	13.6556
10:128585513:A:T	rs75138215	10:128588647:C:T	rs59896527	0.0294778	0.0802915	5.45245	13.6058
10:128598042:A:T	rs56218151	10:128588647:C:T	rs59896527	0.0283594	0.0800791	5.44557	13.5671
10:128582165:G:A	rs61863638	10:128588647:C:T	rs59896527	0.0236373	0.0792285	5.41307	13.385
10:128593868:G:A	rs10829443	10:128588647:C:T	rs59896527	0.022639	0.0791104	5.40534	13.3418
11:2174308:G:A	rs11042966	11:2174308:G:A	rs11042966	0.994245	0.153124	10.5939	54.2421
11:2151600:A:C	rs7948458	11:2151600:A:C	rs7948458	0.960094	-0.0990621	-6.00213	16.693
11:2160994:A:T	rs689	11:2160994:A:T	rs689	0.865132	0.624462	31.8213	503.338
11:2159830:T:G	rs3842753	11:2160994:A:T	rs689	0.134868	0.623006	31.7629	501.479
11:60960006:G:A	rs3862663	11:60960006:G:A	rs3862663	0.135864	0.199757	5.53785	14.1145
11:60961822:G:T	rs79538630	11:60960006:G:A	rs3862663	0.135401	0.199731	5.53725	14.1111
11:60986296:T:C	rs75307228	11:60960006:G:A	rs3862663	0.0914856	0.196617	5.46828	13.7191
11:60964248:A:G	rs117950043	11:60960006:G:A	rs3862663	0.0879613	0.197671	5.46132	13.6798
11:60990752:CAATG:C	rs148481877	11:60960006:G:A	rs3862663	0.0878264	0.196985	5.46104	13.6782
11:60989959:C:G	rs79881619	11:60960006:G:A	rs3862663	0.086812	0.196388	5.45898	13.6666
11:61039249:T:G	rs118000057	11:60960006:G:A	rs3862663	0.0785569	0.243221	5.44123	13.5667
11:60983636:T:G	rs117883663	11:60960006:G:A	rs3862663	0.0756153	0.19538	5.43444	13.5285
11:60965702:T:C	rs74380788	11:60960006:G:A	rs3862663	0.0683288	0.195811	5.41636	13.4272
11:60961664:G:C	rs79126087	11:60960006:G:A	rs3862663	0.0294801	0.201086	5.26395	12.5866
11:60961689:C:G	rs76355393	11:60960006:G:A	rs3862663	0.0201198	0.199015	5.19322	12.2046
11:60985142:C:T	rs117789849	11:60960006:G:A	rs3862663	0.0190449	0.196712	5.18297	12.1497
11:60987868:G:T	rs74637559	11:60960006:G:A	rs3862663	0.0162545	0.195581	5.15329	11.9912
11:60986488:C:T	rs78601160	11:60960006:G:A	rs3862663	0.0157031	0.195219	5.14681	11.9567
11:60967470:G:T	rs78514887	11:60960006:G:A	rs3862663	0.0140968	0.19639	5.12647	11.8488
11:64340263:G:A	rs663743	11:64340263:G:A	rs663743	0.568189	-0.103163	-6.42102	19.2594
11:64340005:T:C	rs479777	11:64340263:G:A	rs663743	0.219943	-0.087887	-6.27511	18.3103
11:64335907:TATATATAC:T	rs143564718	11:64340263:G:A	rs663743	0.135245	-0.105458	-6.19902	17.8241
11:64329761:A:G	rs694739	11:64340263:G:A	rs663743	0.0070825	-0.0876213	-5.71584	14.8746
11:64249945:A:G	rs618160	11:64340263:G:A	rs663743	0.00425838	-0.088611	-5.62831	14.3659
11:64245438:A:G	rs60031276	11:64340263:G:A	rs663743	0.00392366	-0.0883938	-5.6141	14.284
11:64248757:C:T	rs602534	11:64340263:G:A	rs663743	0.00344955	-0.0881116	-5.59167	14.1552
11:64338845:C:T	rs11231757	11:64340263:G:A	rs663743	0.00340384	-0.0866525	-5.58934	14.1419
11:64359679:G:T	rs527465	11:64340263:G:A	rs663743	0.00321463	-0.0743742	-5.57934	14.0847
11:64338819:T:C	rs1783521	11:64340263:G:A	rs663743	0.00310883	-0.0863833	-5.57349	14.0512
11:76580110:G:A	rs61893460	11:76580110:G:A	rs61893460	0.282325	0.11478	8.75988	36.6927
11:76581531:C:T	rs7110818	11:76580110:G:A	rs61893460	0.171812	0.114062	8.70373	36.1961
11:76581529:A:T	rs7126418	11:76580110:G:A	rs61893460	0.166164	0.114023	8.69994	36.1627
11:76582761:G:C	rs7936434	11:76580110:G:A	rs61893460	0.149354	0.113617	8.68783	36.056
11:76582714:G:A	rs7936323	11:76580110:G:A	rs61893460	0.0909327	0.112858	8.63126	35.5598
11:76588605:C:A	rs11236797	11:76580110:G:A	rs61893460	0.0907856	0.113446	8.63108	35.5582
11:76658300:A:C	rs1803627	11:76658300:A:C	rs1803627	0.771108	-0.12621	-5.48542	13.8275
11:76658960:C:T	rs3824890	11:76658300:A:C	rs1803627	0.220472	-0.124349	-5.25988	12.5755
11:76445929:G:A	rs61894507	11:76445929:G:A	rs61894507	0.144089	-0.0818603	-5.19973	12.4174
11:76522441:C:T	rs55975198	11:76445929:G:A	rs61894507	0.0577536	-0.0791268	-5.02774	11.5032
11:76527220:C:T	rs61894546	11:76445929:G:A	rs61894507	0.0501918	-0.0786714	-5.00081	11.3628
11:76526681:CA:C	rs11363199	11:76445929:G:A	rs61894507	0.0481665	-0.0785794	-4.99288	11.3217
11:76414286:C:A	rs7927515	11:76445929:G:A	rs61894507	0.0477932	-0.0679335	-4.99138	11.3139
11:76501162:C:T	rs7951867	11:76445929:G:A	rs61894507	0.047578	-0.0785218	-4.99052	11.3094
11:76521787:C:T	rs61894543	11:76445929:G:A	rs61894507	0.0466373	-0.0784607	-4.98666	11.2894
11:76529077:G:T	rs1939468	11:76445929:G:A	rs61894507	0.0439813	-0.0780465	-4.97534	11.2308
11:76482926:G:A	rs59168723	11:76445929:G:A	rs61894507	0.0426588	-0.078211	-4.96943	11.2002
11:76556287:T:G	rs56159348	11:76445929:G:A	rs61894507	0.0424689	-0.0782283	-4.96857	11.1958
11:76415539:TC:T	rs74991297	11:76445929:G:A	rs61894507	0.0412983	0.0670141	4.96315	11.1678
11:76416170:T:C	rs10160382	11:76445929:G:A	rs61894507	0.0406162	-0.0675404	-4.95993	11.1512
11:76546171:T:C	rs3753051	11:76445929:G:A	rs61894507	0.0404073	-0.0778658	-4.95892	11.146
11:76500050:G:A	rs7125552	11:76445929:G:A	rs61894507	0.0393635	-0.0779411	-4.95384	11.1198
11:76419584:A:T	rs61894501	11:76445929:G:A	rs61894507	0.0366339	-0.0776423	-4.93987	11.048
11:76475060:G:A	rs7107442	11:76445929:G:A	rs61894507	0.0346512	-0.0775665	-4.92902	10.9923
11:76532655:A:G	rs1939467	11:76445929:G:A	rs61894507	0.0330659	-0.0773808	-4.91987	10.9455
11:76442235:G:A	rs58015965	11:76445929:G:A	rs61894507	0.0313232	-0.077142	-4.90928	10.8914
11:76450345:A:G	rs7123361	11:76445929:G:A	rs61894507	0.0305175	-0.0771052	-4.90417	10.8653
11:76556433:G:A	rs55904328	11:76445929:G:A	rs61894507	0.00764958	-0.0732022	-4.62479	9.48163
11:76527870:G:A	rs56294280	11:76445929:G:A	rs61894507	0.0038455	-0.0621973	-4.47944	8.79386
11:76540774:A:G	rs17749618	11:76445929:G:A	rs61894507	0.00334749	-0.0616972	-4.44956	8.65516
11:76446445:A:C	rs17245270	11:76445929:G:A	rs61894507	0.00263734	-0.0610965	-4.3977	8.41671
11:76463051:C:T	rs56394729	11:76445929:G:A	rs61894507	0.00258034	-0.0610306	-4.39292	8.39486
11:76496665:G:A	rs72930511	11:76445929:G:A	rs61894507	0.00250099	-0.0609345	-4.38607	8.36363
11:76497612:G:A	rs7928373	11:76445929:G:A	rs61894507	0.00249351	-0.0609223	-4.38542	8.36063
11:76521569:C:T	rs61894542	11:76445929:G:A	rs61894507	0.00248983	-0.0609184	-4.38509	8.35915
11:76468503:T:C	rs7942257	11:76445929:G:A	rs61894507	0.00247487	-0.0609059	-4.38377	8.35313
11:76414072:A:T	rs7941790	11:76445929:G:A	rs61894507	0.00246621	-0.0609485	-4.383	8.34962
11:76492627:G:A	rs7936656	11:76445929:G:A	rs61894507	0.00245274	-0.0608932	-4.3818	8.34414
11:76475624:T:G	rs7949258	11:76445929:G:A	rs61894507	0.0023244	-0.0607116	-4.36998	8.2904
11:76489838:C:T	rs7116583	11:76445929:G:A	rs61894507	0.00226199	-0.0606432	-4.36398	8.26318
11:76418780:G:A	rs58937211	11:76445929:G:A	rs61894507	0.00216371	-0.0604507	-4.35418	8.21876
11:76549499:AC:A	rs11290954	11:76445929:G:A	rs61894507	0.00200439	-0.0602753	-4.33725	8.14226
11:76443802:T:G	rs2282611	11:76445929:G:A	rs61894507	0.00194943	-0.0600919	-4.33108	8.11446
11:76420822:C:G	rs7930925	11:76445929:G:A	rs61894507	0.00184847	-0.0599566	-4.31925	8.06128
11:76422229:C:T	rs56393414	11:76445929:G:A	rs61894507	0.00176919	-0.0598206	-4.30947	8.01743
11:76434514:A:G	rs11236752	11:76445929:G:A	rs61894507	0.00175597	-0.064981	-4.3078	8.00994
11:116922515:G:A	rs12225187	11:116922515:G:A	rs12225187	0.151719	0.0748754	5.32602	13.061
11:116899801:A:G	rs609177	11:116922515:G:A	rs12225187	0.0910849	0.0735234	5.23288	12.5507
11:117121210:A:G	rs7120515	11:116922515:G:A	rs12225187	0.0673629	0.0743509	5.17703	12.249
11:117121360:T:C	rs7106437	11:116922515:G:A	rs12225187	0.0609702	0.0741925	5.15843	12.1493
11:116889977:T:C	rs660443	11:116922515:G:A	rs12225187	0.0591692	0.0722509	5.15283	12.1193
11:116881447:T:C	rs482371	11:116922515:G:A	rs12225187	0.0490207	0.0717461	5.11752	11.9312
11:117017528:TG:T	rs66751419	11:116922515:G:A	rs12225187	0.0275556	0.0709012	5.00788	11.3552
11:116927828:C:T	rs1446105	11:116922515:G:A	rs12225187	0.0271654	0.0705375	5.00513	11.3409
11:117026308:T:C	rs10892065	11:116922515:G:A	rs12225187	0.027101	0.0707495	5.00467	11.3385
11:116902071:C:A	rs518181	11:116922515:G:A	rs12225187	0.0258605	0.0698336	4.99564	11.2917
11:116930227:T:C	rs10790167	11:116922515:G:A	rs12225187	0.0242358	0.0702195	4.98311	11.2268
11:116986287:C:T	rs10892053	11:116922515:G:A	rs12225187	0.0225219	0.070283	4.96891	11.1534
11:117025837:G:C	rs10892064	11:116922515:G:A	rs12225187	0.0217963	0.0701161	4.96255	11.1207
11:117089597:G:A	rs10892072	11:116922515:G:A	rs12225187	0.0215116	0.0701609	4.96	11.1075
11:117015398:C:T	rs10892061	11:116922515:G:A	rs12225187	0.0211106	0.0700925	4.95634	11.0887
11:117060082:A:G	rs4938332	11:116922515:G:A	rs12225187	0.0206458	0.0700151	4.95201	11.0665
11:117029066:G:A	rs7926104	11:116922515:G:A	rs12225187	0.0197955	0.0698954	4.94382	11.0244
11:116959371:T:C	rs7120706	11:116922515:G:A	rs12225187	0.0196876	0.0698363	4.94276	11.0189
11:117025439:A:C	rs10892063	11:116922515:G:A	rs12225187	0.019591	0.0697747	4.9418	11.014
11:116963597:G:A	rs10892052	11:116922515:G:A	rs12225187	0.0193407	0.0697506	4.93929	11.0012
11:116870856:A:C	rs533556	11:116922515:G:A	rs12225187	0.0193303	0.0688048	4.93918	11.0006
11:117050503:G:T	rs4938328	11:116922515:G:A	rs12225187	0.0180547	0.0696413	4.92585	10.9324
11:116982408:C:T	rs3863305	11:116922515:G:A	rs12225187	0.017919	0.069661	4.92437	10.9248
11:116963014:C:T	rs10502222	11:116922515:G:A	rs12225187	0.0172608	0.0695295	4.91704	10.8874
11:117065365:A:C	rs6589590	11:116922515:G:A	rs12225187	0.0161522	0.0693423	4.90402	10.821
11:116863012:T:C	rs476399	11:116922515:G:A	rs12225187	0.0151344	0.0681649	4.89121	10.7559
11:117030833:G:A	rs11216242	11:116922515:G:A	rs12225187	0.0150541	0.0691298	4.89016	10.7506
11:117033641:G:A	rs4575311	11:116922515:G:A	rs12225187	0.0131182	0.0687451	4.86296	10.6129
11:116850113:C:G	rs660083	11:116922515:G:A	rs12225187	0.0112909	0.0677969	4.83314	10.4629
11:116848142:G:A	rs532815	11:116922515:G:A	rs12225187	0.0109572	0.0676492	4.82716	10.4329
12:8976495:C:A	rs35870866	12:8976495:C:A	rs35870866	0.063407	-0.0953771	-7.1424	24.0339
12:8974551:T:C	rs11494570	12:8976495:C:A	rs35870866	0.0562921	-0.0952086	-7.12604	23.9149
12:8970881:T:G	rs7300767	12:8976495:C:A	rs35870866	0.0538422	-0.0947706	-7.11991	23.8704
12:8970013:G:C	rs11048344	12:8976495:C:A	rs35870866	0.0514986	-0.0946903	-7.11378	23.8259
12:8968734:C:A	rs11048337	12:8976495:C:A	rs35870866	0.0478701	-0.0944799	-7.1037	23.7528
12:8961647:T:C	rs7315055	12:8976495:C:A	rs35870866	0.0441014	-0.0943223	-7.09237	23.6709
12:8986301:G:A	rs10842660	12:8976495:C:A	rs35870866	0.0436746	-0.0946978	-7.09102	23.6611
12:8985587:A:G	rs2080116	12:8976495:C:A	rs35870866	0.0421109	-0.0946384	-7.08598	23.6247
12:8992460:T:C	rs1805722	12:8976495:C:A	rs35870866	0.0420977	-0.0946401	-7.08594	23.6244
12:8985745:C:T	rs2080117	12:8976495:C:A	rs35870866	0.0419237	-0.0946331	-7.08536	23.6202
12:8952343:C:T	rs11048190	12:8976495:C:A	rs35870866	0.0395186	-0.0941709	-7.07718	23.5611
12:8989701:T:C	rs1805723	12:8976495:C:A	rs35870866	0.0391174	-0.094392	-7.07577	23.5509
12:8953327:A:G	rs11048195	12:8976495:C:A	rs35870866	0.0349952	-0.0939437	-7.06032	23.4396
12:8960165:A:G	rs2377674	12:8976495:C:A	rs35870866	0.0348899	-0.0938034	-7.0599	23.4366
12:8955848:C:T	rs34798934	12:8976495:C:A	rs35870866	0.0322826	-0.0937902	-7.0491	23.3589
12:8964170:T:C	rs12424258	12:8976495:C:A	rs35870866	0.0322373	-0.0938009	-7.0489	23.3575
12:8969260:A:C	rs4309200	12:8976495:C:A	rs35870866	0.0321131	-0.0937639	-7.04837	23.3536
12:8960406:G:T	rs12423746	12:8976495:C:A	rs35870866	0.0316848	-0.0936073	-7.0465	23.3402
12:8956312:C:A	rs12823100	12:8976495:C:A	rs35870866	0.0315602	-0.0937367	-7.04595	23.3363
12:8958323:T:C	rs34791180	12:8976495:C:A	rs35870866	0.027333	-0.0934813	-7.02591	23.1925
12:8958321:CG:C	rs34374370	12:8976495:C:A	rs35870866	0.0269243	-0.0934582	-7.0238	23.1774
12:8938520:G:T	rs7302417	12:8976495:C:A	rs35870866	0.0253481	-0.0940316	-7.01537	23.1171
12:8956388:G:A	rs12821842	12:8976495:C:A	rs35870866	0.0248242	-0.0931777	-7.01245	23.0962
12:8938263:G:A	rs1476911	12:8976495:C:A	rs35870866	0.0207903	-0.0936286	-6.98761	22.9188
12:8958397:T:C	rs12424026	12:8976495:C:A	rs35870866	0.0200949	-0.0929071	-6.98283	22.8848
12:8966437:C:T	rs78583676	12:8976495:C:A	rs35870866	0.017917	-0.093046	-6.9667	22.7701
12:9722303:G:A	rs10844597	12:9722303:G:A	rs10844597	0.0842762	-0.0858629	-6.56781	20.183
12:9723495:G:A	rs10466829	12:9722303:G:A	rs10844597	0.0709233	-0.0854391	-6.5421	20.0105
12:9725987:T:C	rs2401391	12:9722303:G:A	rs10844597	0.0652759	-0.0853835	-6.52969	19.9275
12:9726639:T:A	rs2192437	12:9722303:G:A	rs10844597	0.0623663	-0.0852975	-6.52287	19.8819
12:9726830:G:A	rs2401394	12:9722303:G:A	rs10844597	0.0606933	-0.0852421	-6.51879	19.8547
12:9724600:G:A	rs7306304	12:9722303:G:A	rs10844597	0.0606451	-0.0852197	-6.51867	19.8539
12:9726059:C:T	rs7976584	12:9722303:G:A	rs10844597	0.0601246	-0.0852217	-6.51738	19.8453
12:9724760:G:A	rs7306557	12:9722303:G:A	rs10844597	0.0598798	-0.0851956	-6.51677	19.8412
12:9727801:T:A	rs7973535	12:9722303:G:A	rs10844597	0.0580879	-0.0851678	-6.51221	19.8109
12:9723754:C:T	rs11052710	12:9722303:G:A	rs10844597	0.0549704	-0.0850353	-6.50393	19.7557
12:9732486:G:A	rs10844622	12:9722303:G:A	rs10844597	0.0524355	-0.0849768	-6.49683	19.7085
12:9728529:C:T	rs10743823	12:9722303:G:A	rs10844597	0.0489259	-0.0848075	-6.4864	19.6392
12:9732930:C:T	rs12304510	12:9722303:G:A	rs10844597	0.0488619	-0.084846	-6.48621	19.6379
12:9757568:G:A	rs4763879	12:9722303:G:A	rs10844597	0.0462585	0.0874821	6.47795	19.5831
12:9681613:A:AT	rs138612994	12:9722303:G:A	rs10844597	0.0327037	-0.0840065	-6.42544	19.2364
12:9713753:C:T	rs7977720	12:9722303:G:A	rs10844597	0.0158164	-0.0826874	-6.31399	18.5099
12:9725548:TA:T	rs35954981	12:9722303:G:A	rs10844597	0.00899701	-0.0921208	-6.22607	17.9458
12:9725227:G:A	rs7307111	12:9722303:G:A	rs10844597	0.0077606	-0.0917511	-6.20283	17.798
12:9736561:A:G	rs7956831	12:9722303:G:A	rs10844597	0.00699734	0.0915993	6.1865	17.6944
12:9727845:T:C	rs7973638	12:9722303:G:A	rs10844597	0.0069968	-0.0915183	-6.18649	17.6943
12:9733403:G:A	rs10492166	12:9722303:G:A	rs10844597	0.00645278	-0.0913708	-6.17369	17.6134
12:9726772:G:A	rs10844617	12:9722303:G:A	rs10844597	0.00629063	-0.0912678	-6.16966	17.588
12:9726488:G:A	rs2401393	12:9722303:G:A	rs10844597	0.00603996	-0.0911816	-6.16322	17.5473
12:9726253:GA:G	rs10715428	12:9722303:G:A	rs10844597	0.00603599	-0.0912104	-6.16311	17.5466
12:9724172:A:C	rs10743819	12:9722303:G:A	rs10844597	0.00584171	-0.0911416	-6.15792	17.5139
12:9727518:A:G	rs7970116	12:9722303:G:A	rs10844597	0.00562428	-0.0909949	-6.1519	17.476
12:9724281:C:G	rs10772085	12:9722303:G:A	rs10844597	0.00557498	-0.0909585	-6.1505	17.4672
12:53193684:T:G	rs2272300	12:53193684:T:G	rs2272300	0.321874	0.129035	5.39211	13.3621
12:53186347:T:C	rs3814778	12:53193684:T:G	rs2272300	0.251501	0.126836	5.34773	13.1154
12:53180847:A:C	rs59218377	12:53193684:T:G	rs2272300	0.250691	0.126874	5.34715	13.1122
12:53193038:G:A	rs2272299	12:53193684:T:G	rs2272300	0.0128126	0.130688	4.77989	10.1384
12:53195727:A:G	rs11574539	12:53193684:T:G	rs2272300	0.0105566	0.12882	4.74059	9.94473
12:53199848:T:C	rs12232003	12:53193684:T:G	rs2272300	0.00748935	0.142219	4.67013	9.60147
12:53195035:G:A	rs11170467	12:53193684:T:G	rs2272300	0.00610117	0.125764	4.62754	9.39647
12:53192041:C:T	rs11170465	12:53193684:T:G	rs2272300	0.00598066	0.125836	4.62337	9.37652
12:53189025:C:T	rs11170464	12:53193684:T:G	rs2272300	0.00565853	0.123519	4.61179	9.32115
12:53146133:T:A	rs75590602	12:53193684:T:G	rs2272300	0.00506341	0.123221	4.58846	9.21003
12:53144718:G:A	rs11170437	12:53193684:T:G	rs2272300	0.00499251	0.12314	4.58549	9.19592
12:53153314:A:G	rs12231067	12:53193684:T:G	rs2272300	0.0046921	0.122594	4.5724	9.13387
12:53187018:G:T	rs4606556	12:53193684:T:G	rs2272300	0.00462326	0.122671	4.56928	9.11909
12:53178346:T:G	rs10876417	12:53193684:T:G	rs2272300	0.00461719	0.122327	4.569	9.11777
12:53182309:T:G	rs11170456	12:53193684:T:G	rs2272300	0.00459193	0.122348	4.56784	9.11228
12:53183103:A:G	rs11170457	12:53193684:T:G	rs2272300	0.00457834	0.122323	4.56721	9.10932
12:53184327:C:T	rs150193993	12:53193684:T:G	rs2272300	0.00455499	0.122443	4.56613	9.10421
12:53181775:A:G	rs3814777	12:53193684:T:G	rs2272300	0.00450628	0.122238	4.56386	9.09346
12:53180119:A:C	rs2293429	12:53193684:T:G	rs2272300	0.00449707	0.122032	4.56342	9.09141
12:53176875:G:C	rs11170454	12:53193684:T:G	rs2272300	0.00448333	0.122257	4.56278	9.08835
12:53178076:A:C	rs12580404	12:53193684:T:G	rs2272300	0.00446585	0.122234	4.56195	9.08444
12:53144775:C:T	rs11170438	12:53193684:T:G	rs2272300	0.00443307	0.122475	4.56039	9.07708
12:53198668:T:C	rs12824946	12:53193684:T:G	rs2272300	0.0043122	0.138469	4.55453	9.04943
12:53166120:A:AG	rs36084621	12:53193684:T:G	rs2272300	0.00423793	0.121841	4.55084	9.03206
12:53162991:G:A	rs34888815	12:53193684:T:G	rs2272300	0.00420456	0.121907	4.54917	9.02416
12:53186348:G:A	rs3814779	12:53193684:T:G	rs2272300	0.00413585	0.121799	4.54567	9.00768
12:53180261:A:C	rs2293431	12:53193684:T:G	rs2272300	0.00410373	0.121803	4.54401	8.99988
12:56040362:G:A	rs78865465	12:56040362:G:A	rs78865465	0.571572	0.213343	7.79708	28.8234
12:56034460:G:A	rs77508451	12:56040362:G:A	rs78865465	0.428314	0.212387	7.76058	28.5348
12:56051582:G:A	rs10876866	12:56051582:G:A	rs10876866	0.241316	0.280252	20.5138	207.884
12:56050848:C:T	rs34415530	12:56051582:G:A	rs10876866	0.231044	0.2802	20.5117	207.841
12:56052982:C:T	rs61938962	12:56051582:G:A	rs10876866	0.212378	0.280195	20.5076	207.756
12:56053020:C:T	rs61938963	12:56051582:G:A	rs10876866	0.169108	0.280047	20.4965	207.529
12:56056323:GA:G	rs141490969	12:56051582:G:A	rs10876866	0.0893099	0.279974	20.4654	206.89
12:56034024:C:T	rs1702877	12:56051582:G:A	rs10876866	0.0524477	0.279296	20.4394	206.358
12:56024894:C:T	rs71459332	12:56024894:C:T	rs71459332	0.61327	0.192449	7.61999	27.4824
12:56072344:T:G	rs12831884	12:56024894:C:T	rs71459332	0.385928	0.190775	7.55999	27.0192
12:111569952:C:T	rs653178	12:111569952:C:T	rs653178	0.26034	-0.24883	-16.6782	136.765
12:111427245:C:G	rs7310615	12:111569952:C:T	rs653178	0.213471	-0.250308	-16.6663	136.567
12:111446804:T:C	rs3184504	12:111569952:C:T	rs653178	0.114249	-0.248054	-16.6289	135.942
12:111535554:A:G	rs597808	12:111569952:C:T	rs653178	0.112609	-0.248585	-16.628	135.927
12:111494996:C:T	rs7137828	12:111569952:C:T	rs653178	0.10662	-0.248556	-16.6247	135.872
12:111466567:T:A	rs4766578	12:111569952:C:T	rs653178	0.0891513	-0.219323	-16.614	135.694
12:111469627:A:AC	rs35350651	12:111569952:C:T	rs653178	0.068838	-0.219122	-16.5985	135.435
13:42343724:C:T	rs77900571	13:42343724:C:T	rs77900571	0.331806	0.0959847	6.80113	21.7
13:42360675:G:A	rs238275	13:42343724:C:T	rs77900571	0.194006	-0.0952199	-6.72345	21.1633
13:42360491:G:A	rs238274	13:42343724:C:T	rs77900571	0.175505	-0.0950113	-6.70884	21.0631
13:42359297:T:C	rs372315	13:42343724:C:T	rs77900571	0.154811	-0.0948161	-6.69051	20.9376
13:42359298:G:A	rs390457	13:42343724:C:T	rs77900571	0.131427	-0.0944797	-6.66651	20.7739
13:99427579:T:C	rs9517712	13:99427579:T:C	rs9517712	0.420811	-0.0900634	-5.35763	13.1963
13:99426661:T:G	rs9557222	13:99427579:T:C	rs9517712	0.178214	-0.0703203	-5.20058	12.3371
13:99429512:C:T	rs9585056	13:99427579:T:C	rs9517712	0.132295	-0.0864912	-5.14499	12.0392
13:99424294:A:C	rs2057455	13:99427579:T:C	rs9517712	0.11593	0.0690738	5.12016	11.9071
13:99428614:G:A	rs9517719	13:99427579:T:C	rs9517712	0.0648149	0.0905216	5.00938	11.3257
13:99411911:G:A	rs4319612	13:99427579:T:C	rs9517712	0.0181523	-0.071334	-4.75789	10.0529
13:99424191:C:T	rs2057456	13:99427579:T:C	rs9517712	0.0124797	0.0719238	4.68127	9.67825
13:99427590:C:T	rs9517713	13:99427579:T:C	rs9517712	0.00722497	0.0953136	4.56721	9.13169
13:99414873:T:C	rs62636559	13:99427579:T:C	rs9517712	0.00215778	0.0782815	4.30431	7.92322
14:68792124:C:G	rs927292	14:68792124:C:G	rs927292	0.65282	0.111794	7.91663	29.7682
14:68804010:T:C	rs194751	14:68792124:C:G	rs927292	0.137322	-0.112467	-7.7204	28.2093
14:68796882:T:C	rs1465788	14:68792124:C:G	rs927292	0.0853754	0.111247	7.65957	27.734
14:68805581:AG:A	rs11294653	14:68792124:C:G	rs927292	0.0656922	0.110931	7.62582	27.4719
14:68793794:C:G	rs17106304	14:68792124:C:G	rs927292	0.0385305	0.118801	7.55666	26.9384
14:68283210:G:A	rs3784099	14:68283210:G:A	rs3784099	0.50637	-0.0936006	-6.05962	17.0918
14:68285926:C:T	rs8008961	14:68283210:G:A	rs3784099	0.0918151	-0.0893106	-5.77918	15.3843
14:68262507:A:C	rs1957570	14:68283210:G:A	rs3784099	0.0884787	-0.0891764	-5.77294	15.3473
14:68261708:C:T	rs28498223	14:68283210:G:A	rs3784099	0.0794437	-0.089172	-5.75478	15.2396
14:68261762:T:C	rs17105278	14:68283210:G:A	rs3784099	0.0757634	-0.0888157	-5.74676	15.1922
14:68287700:T:C	rs2104047	14:68283210:G:A	rs3784099	0.0121669	0.0957268	5.42853	13.3633
14:68286876:C:T	rs911263	14:68283210:G:A	rs3784099	0.011247	0.095245	5.41444	13.2847
14:68287978:G:A	rs1885013	14:68283210:G:A	rs3784099	0.0107	0.0953211	5.40548	13.2348
14:68297537:A:G	rs12880842	14:68283210:G:A	rs3784099	0.00772353	0.0769121	5.34652	12.9088
14:68293424:C:T	rs1950897	14:68283210:G:A	rs3784099	0.0076943	0.0938691	5.34583	12.905
14:68308137:T:G	rs12889949	14:68283210:G:A	rs3784099	0.00585326	0.0760674	5.29586	12.6316
14:68305893:A:G	rs1108590	14:68283210:G:A	rs3784099	0.00532208	0.0758517	5.27837	12.5364
14:68309343:T:C	rs11158729	14:68283210:G:A	rs3784099	0.00472337	0.0755032	5.25634	12.4171
14:68332385:A:T	rs2180769	14:68283210:G:A	rs3784099	0.00449417	0.0750642	5.24713	12.3673
14:68309453:G:A	rs10141370	14:68283210:G:A	rs3784099	0.00430955	0.07536	5.23935	12.3254
14:68304102:G:A	rs12886238	14:68283210:G:A	rs3784099	0.00430769	0.0752946	5.23927	12.325
14:68333676:G:A	rs1956524	14:68283210:G:A	rs3784099	0.0039568	0.0749468	5.22348	12.24
14:68346315:C:T	rs12880109	14:68283210:G:A	rs3784099	0.0036286	0.0748922	5.20734	12.1534
14:68342847:T:A	rs11627646	14:68283210:G:A	rs3784099	0.00340928	0.0745049	5.19569	12.0911
14:68307027:T:G	rs3825729	14:68283210:G:A	rs3784099	0.00336982	0.0745882	5.19351	12.0794
14:68317074:A:C	rs12881502	14:68283210:G:A	rs3784099	0.00332427	0.0744813	5.19096	12.0658
14:68340581:T:C	rs2064911	14:68283210:G:A	rs3784099	0.0033149	0.07448	5.19043	12.063
14:68316557:T:C	rs1956532	14:68283210:G:A	rs3784099	0.00326457	0.0744039	5.18757	12.0477
14:68326987:C:T	rs7150988	14:68283210:G:A	rs3784099	0.0032586	0.0743597	5.18722	12.0459
14:68314878:C:T	rs12890110	14:68283210:G:A	rs3784099	0.00322279	0.0744199	5.18515	12.0348
14:98019683:T:C	rs922406	14:98019683:T:C	rs922406	0.113399	-0.0842047	-5.95435	16.4369
14:98020546:A:G	rs7143039	14:98019683:T:C	rs922406	0.110713	-0.0841167	-5.95043	16.4129
14:98021110:G:A	rs3902659	14:98019683:T:C	rs922406	0.110576	-0.0841313	-5.95023	16.4116
14:98019483:A:G	rs10138885	14:98019683:T:C	rs922406	0.109255	-0.0841073	-5.94827	16.3996
14:98021170:T:A	rs1988588	14:98019683:T:C	rs922406	0.108275	-0.0840829	-5.94679	16.3906
14:98028341:A:C	rs28480229	14:98019683:T:C	rs922406	0.0878775	-0.0835951	-5.91257	16.1819
14:98019894:G:A	rs922409	14:98019683:T:C	rs922406	0.0745548	-0.0828527	-5.88547	16.0175
14:98030223:G:T	rs11622689	14:98019683:T:C	rs922406	0.0643657	-0.0825031	-5.86114	15.8705
14:98024232:G:A	rs10137906	14:98019683:T:C	rs922406	0.0636817	-0.0824873	-5.85936	15.8598
14:98022969:T:G	rs1350275	14:98019683:T:C	rs922406	0.00884343	-0.0901404	-5.52203	13.8856
14:98021006:G:A	rs8011031	14:98019683:T:C	rs922406	0.00677019	-0.0890179	-5.47479	13.6185
14:98023071:A:G	rs1350276	14:98019683:T:C	rs922406	0.00658247	-0.0889054	-5.46979	13.5903
14:98020285:T:C	rs7143957	14:98019683:T:C	rs922406	0.00638928	-0.0888478	-5.4645	13.5606
14:98021426:A:T	rs7148853	14:98019683:T:C	rs922406	0.00634465	-0.0888312	-5.46325	13.5535
14:98022467:T:C	rs1456989	14:98019683:T:C	rs922406	0.00624406	-0.0887566	-5.4604	13.5376
14:98019716:G:A	rs922407	14:98019683:T:C	rs922406	0.00623997	-0.0887622	-5.46029	13.5369
14:98021250:T:C	rs10134419	14:98019683:T:C	rs922406	0.00621254	-0.0887424	-5.4595	13.5325
14:98020036:T:C	rs2895665	14:98019683:T:C	rs922406	0.00606813	-0.0887023	-5.45531	13.509
14:98019103:G:C	rs11160429	14:98019683:T:C	rs922406	0.00598074	-0.088642	-5.45272	13.4945
14:98019468:C:G	rs10138969	14:98019683:T:C	rs922406	0.00595677	-0.088647	-5.45201	13.4905
14:98018971:T:A	rs11628876	14:98019683:T:C	rs922406	0.00577708	-0.0885626	-5.44654	13.4598
14:98029795:G:A	rs36025852	14:98019683:T:C	rs922406	0.00574051	-0.088449	-5.44541	13.4535
14:98019246:T:C	rs10150955	14:98019683:T:C	rs922406	0.00573062	-0.0885169	-5.4451	13.4518
14:98019178:A:G	rs10138574	14:98019683:T:C	rs922406	0.00571644	-0.0885104	-5.44466	13.4493
14:98026506:C:T	rs1350277	14:98019683:T:C	rs922406	0.00541613	-0.0883741	-5.43501	13.3953
14:98020208:G:A	rs10142119	14:98019683:T:C	rs922406	0.00539651	-0.0881931	-5.43436	13.3917
14:98018790:A:T	rs4383076	14:98019683:T:C	rs922406	0.00497829	-0.0881505	-5.41991	13.311
15:38573120:CTG:C	rs35134214	15:38573120:CTG:C	rs35134214	0.194765	0.0920879	5.65916	14.8271
15:38564760:C:T	rs55728265	15:38573120:CTG:C	rs35134214	0.0734333	0.0883003	5.48981	13.8517
15:38614466:C:T	rs61109886	15:38573120:CTG:C	rs35134214	0.0573773	0.0882684	5.44614	13.605
15:38610275:A:C	rs17574546	15:38573120:CTG:C	rs35134214	0.047837	0.087595	5.41373	13.4231
15:38608111:C:A	rs17652674	15:38573120:CTG:C	rs35134214	0.0431854	0.0874722	5.39541	13.3208
15:38611683:G:A	rs56249992	15:38573120:CTG:C	rs35134214	0.040718	0.0873149	5.38484	13.262
15:38544576:C:A	rs56059718	15:38573120:CTG:C	rs35134214	0.0402584	0.0882425	5.3828	13.2506
15:38614840:A:G	rs7171171	15:38573120:CTG:C	rs35134214	0.0400745	0.0869393	5.38198	13.2461
15:38606558:G:A	rs56083426	15:38573120:CTG:C	rs35134214	0.0383283	0.0873029	5.37396	13.2015
15:38606887:T:C	rs72729306	15:38573120:CTG:C	rs35134214	0.036018	0.0870852	5.36275	13.1393
15:38614327:T:G	rs60924694	15:38573120:CTG:C	rs35134214	0.034227	0.0867639	5.35354	13.0883
15:38612345:G:A	rs72729312	15:38573120:CTG:C	rs35134214	0.0336284	0.0867202	5.35035	13.0707
15:38577465:G:A	rs17651741	15:38573120:CTG:C	rs35134214	0.0333536	0.0978134	5.34887	13.0625
15:38611471:C:T	rs16967112	15:38573120:CTG:C	rs35134214	0.0325891	0.0865837	5.34467	13.0393
15:38565861:T:C	rs28438860	15:38573120:CTG:C	rs35134214	0.0291058	0.0842723	5.32416	12.9263
15:38608498:G:A	rs16967104	15:38573120:CTG:C	rs35134214	0.0290565	0.0863001	5.32385	12.9246
15:38576587:A:C	rs13329072	15:38573120:CTG:C	rs35134214	0.0275863	0.0696709	5.3144	12.8726
15:38554821:C:T	rs72727394	15:38573120:CTG:C	rs35134214	0.0274141	0.0856109	5.31326	12.8664
15:38614385:C:T	rs61573680	15:38573120:CTG:C	rs35134214	0.0225974	0.0969055	5.27795	12.6732
15:38606989:T:C	rs16967103	15:38573120:CTG:C	rs35134214	0.0199112	0.0852039	5.25469	12.5466
15:38613933:G:A	rs72729314	15:38573120:CTG:C	rs35134214	0.0173954	0.09608	5.22975	12.4115
15:38622768:G:A	rs4614699	15:38573120:CTG:C	rs35134214	0.00823924	0.0857496	5.08958	11.6642
15:38632994:C:T	rs72729322	15:38573120:CTG:C	rs35134214	0.00788497	0.0855864	5.08122	11.6203
15:38622442:G:A	rs55762999	15:38573120:CTG:C	rs35134214	0.00771321	0.0855293	5.07702	11.5983
15:38625810:T:C	rs72729321	15:38573120:CTG:C	rs35134214	0.00688921	0.0851715	5.05544	11.4853
15:38628246:C:T	rs16967120	15:38573120:CTG:C	rs35134214	0.00660187	0.0849211	5.04727	11.4427
15:78942128:T:C	rs34843303	15:78942128:T:C	rs34843303	0.535536	-0.230693	-10.4994	53.2577
15:78944951:C:T	rs2289702	15:78942128:T:C	rs34843303	0.424528	-0.236262	-10.4775	53.0254
16:11083196:T:C	rs12923098	16:11083196:T:C	rs12923098	0.365602	-0.204084	-14.3169	100.324
16:11097543:G:A	rs12928537	16:11083196:T:C	rs12923098	0.273674	-0.203675	-14.2967	100.035
16:11071160:T:C	rs11860603	16:11083196:T:C	rs12923098	0.0985649	-0.202477	-14.2255	99.0136
16:11073746:T:C	rs7204643	16:11083196:T:C	rs12923098	0.0821784	-0.202438	-14.2127	98.8317
16:11072145:G:A	rs9934969	16:11083196:T:C	rs12923098	0.0659755	-0.202399	-14.1974	98.6121
16:11077745:A:G	rs12925642	16:11083196:T:C	rs12923098	0.0590156	-0.202184	-14.1895	98.5007
16:11083967:C:T	rs12708715	16:11083196:T:C	rs12923098	0.0376156	-0.202073	-14.1579	98.0503
16:11361319:CA:C	rs112363506	16:11361319:CA:C	rs112363506	0.204015	-0.123079	-7.51216	26.7298
16:11366855:C:T	rs36069022	16:11361319:CA:C	rs112363506	0.0919402	-0.1215	-7.40724	25.9327
16:11334786:C:G	rs66718203	16:11361319:CA:C	rs112363506	0.0525266	-0.129443	-7.33266	25.3729
16:11328158:T:C	rs12935137	16:11361319:CA:C	rs112363506	0.0501716	-0.129734	-7.32651	25.327
16:11321432:C:T	rs12922409	16:11361319:CA:C	rs112363506	0.0441457	-0.129097	-7.30934	25.1991
16:11310106:G:T	rs12927773	16:11361319:CA:C	rs112363506	0.0418626	-0.128734	-7.30221	25.146
16:11321260:C:T	rs12922090	16:11361319:CA:C	rs112363506	0.0402534	-0.128721	-7.29693	25.1068
16:11308493:G:A	rs12918017	16:11361319:CA:C	rs112363506	0.0339167	-0.128376	-7.27385	24.9355
16:11307043:C:G	rs34832141	16:11361319:CA:C	rs112363506	0.0338346	-0.128415	-7.27352	24.9331
16:11310036:C:T	rs12928822	16:11361319:CA:C	rs112363506	0.0332149	-0.128169	-7.27103	24.9146
16:11309051:G:A	rs35307035	16:11361319:CA:C	rs112363506	0.0326441	-0.12826	-7.26868	24.8973
16:11336518:C:T	rs149961585	16:11361319:CA:C	rs112363506	0.0316524	-0.12832	-7.26452	24.8664
16:11308009:G:T	rs12600282	16:11361319:CA:C	rs112363506	0.0301672	-0.128118	-7.25802	24.8184
16:11309909:C:T	rs12924957	16:11361319:CA:C	rs112363506	0.0299305	-0.12805	-7.25695	24.8105
16:11320901:C:T	rs12917839	16:11361319:CA:C	rs112363506	0.0283056	-0.128004	-7.2494	24.7547
16:11312935:C:A	rs72773819	16:11361319:CA:C	rs112363506	0.0271432	-0.127856	-7.24371	24.7127
16:11373920:G:A	rs35578928	16:11361319:CA:C	rs112363506	0.0255196	-0.118903	-7.23535	24.651
16:11312662:C:T	rs12598646	16:11361319:CA:C	rs112363506	0.0171648	-0.126757	-7.18132	24.2545
16:11374361:C:A	rs12596396	16:11361319:CA:C	rs112363506	0.0166098	-0.118665	-7.17683	24.2216
16:11304941:A:T	rs2867937	16:11361319:CA:C	rs112363506	0.00789888	-0.118401	-7.07441	23.4783
16:11280539:C:T	rs423668	16:11361319:CA:C	rs112363506	0.00754893	-0.118843	-7.06811	23.433
16:11279463:C:T	rs529866	16:11361319:CA:C	rs112363506	0.00739554	-0.118764	-7.06526	23.4125
16:11302922:G:A	rs9939877	16:11361319:CA:C	rs112363506	0.00664284	-0.117958	-7.05033	23.3051
16:11279548:G:T	rs423674	16:11361319:CA:C	rs112363506	0.00617989	-0.118409	-7.04026	23.2329
16:11288838:C:T	rs1646026	16:11361319:CA:C	rs112363506	0.00577027	-0.117692	-7.03069	23.1643
16:11296588:T:C	rs12925649	16:11361319:CA:C	rs112363506	0.00574151	-0.117622	-7.02999	23.1593
16:11283864:C:CA	rs112090211	16:11361319:CA:C	rs112363506	0.0056228	-0.117692	-7.02707	23.1384
16:11286813:C:G	rs12922733	16:11361319:CA:C	rs112363506	0.00514857	-0.117629	-7.01475	23.0503
16:11297853:G:A	rs34437200	16:11361319:CA:C	rs112363506	0.00512746	-0.11737	-7.01417	23.0462
16:11305746:C:A	rs62023624	16:11361319:CA:C	rs112363506	0.00499778	-0.117338	-7.01059	23.0206
16:11304408:T:G	rs12596260	16:11361319:CA:C	rs112363506	0.00494715	-0.117231	-7.00916	23.0104
16:11288899:T:G	rs412861	16:11361319:CA:C	rs112363506	0.00485684	-0.11726	-7.00658	22.992
16:11285918:T:C	rs1794019	16:11361319:CA:C	rs112363506	0.0047375	-0.117241	-7.00309	22.9671
16:11282589:A:G	rs1794022	16:11361319:CA:C	rs112363506	0.00472321	-0.117367	-7.00267	22.9641
16:20331769:T:C	rs4238595	16:20331769:T:C	rs4238595	0.470424	-0.111804	-6.20872	17.9314
16:20332631:T:G	rs8062123	16:20331769:T:C	rs4238595	0.266434	-0.111233	-6.11881	17.3629
16:20332755:A:G	rs8060932	16:20331769:T:C	rs4238595	0.221468	-0.110631	-6.08929	17.178
16:75202865:C:G	rs55993634	16:75202865:C:G	rs55993634	0.989156	0.235572	10.465	52.8976
16:80250127:G:C	rs8046043	16:80250127:G:C	rs8046043	0.866053	-0.0871544	-5.41732	13.4839
16:80224838:A:C	rs77353909	16:80250127:G:C	rs8046043	0.0391088	-0.0769984	-4.83318	10.3863
16:80231939:T:C	rs8050061	16:80250127:G:C	rs8046043	0.0159645	-0.0738941	-4.65056	9.49029
16:80225284:T:C	rs12926320	16:80250127:G:C	rs8046043	0.00909768	-0.0720167	-4.53218	8.92794
16:80239045:A:C	rs2348453	16:80250127:G:C	rs8046043	0.00532871	-0.0619399	-4.41664	8.39303
16:80225317:A:C	rs9933869	16:80250127:G:C	rs8046043	0.00461425	-0.0770878	-4.38502	8.24907
16:80227982:A:C	rs6564748	16:80250127:G:C	rs8046043	0.00423245	-0.0694315	-4.36594	8.1627
16:79963912:C:T	rs138099003	16:80250127:G:C	rs8046043	0.00397634	0.802059	4.3521	8.10028
16:80219205:T:C	rs9933861	16:80250127:G:C	rs8046043	0.00284866	-0.0600458	-4.27739	7.76676
17:4397731:C:G	rs12937366	17:4397731:C:G	rs12937366	0.0708369	-0.114379	-5.30758	12.9299
17:4397787:T:G	rs12946187	17:4397731:C:G	rs12937366	0.0678984	-0.114184	-5.29987	12.8875
17:4396779:G:T	rs9908855	17:4397731:C:G	rs12937366	0.0667174	-0.114128	-5.29668	12.87
17:4395645:T:C	rs9903584	17:4397731:C:G	rs12937366	0.0662168	-0.114112	-5.29531	12.8625
17:4397411:T:G	rs9891059	17:4397731:C:G	rs12937366	0.0638324	-0.0980297	-5.28862	12.8258
17:4397202:G:A	rs9909816	17:4397731:C:G	rs12937366	0.0626938	-0.113994	-5.28534	12.8078
17:4396787:G:C	rs9908863	17:4397731:C:G	rs12937366	0.0621994	-0.11385	-5.28389	12.7999
17:4397703:T:C	rs12945901	17:4397731:C:G	rs12937366	0.0575703	-0.0976782	-5.26975	12.7225
17:4395412:G:A	rs9894769	17:4397731:C:G	rs12937366	0.0556658	-0.11342	-5.26359	12.6889
17:4396865:T:C	rs9889686	17:4397731:C:G	rs12937366	0.0522831	-0.0974448	-5.25209	12.6262
17:4395420:G:A	rs114737557	17:4397731:C:G	rs12937366	0.0494711	-0.12529	-5.24193	12.5709
17:4395258:G:A	rs9894290	17:4397731:C:G	rs12937366	0.0472305	-0.112896	-5.23339	12.5246
17:4405352:A:C	rs9906064	17:4397731:C:G	rs12937366	0.0413244	-0.114994	-5.20871	12.391
17:4395092:G:C	rs12941687	17:4397731:C:G	rs12937366	0.0397546	-0.11185	-5.20153	12.3523
17:4394953:A:T	rs12944366	17:4397731:C:G	rs12937366	0.0118041	-0.0888069	-4.97124	11.138
17:4395961:T:C	rs9909751	17:4397731:C:G	rs12937366	0.0118039	-0.0858923	-4.97123	11.138
17:4395631:A:G	rs9897747	17:4397731:C:G	rs12937366	0.0106209	-0.101855	-4.9507	11.0323
17:4034921:C:T	rs8079766	17:4397731:C:G	rs12937366	0.00636782	-0.0665117	-4.84999	10.5208
17:3993884:C:T	rs7211478	17:4397731:C:G	rs12937366	0.00218973	-0.0727032	-4.63281	9.45331
17:4010355:TA:T		17:4397731:C:G	rs12937366	0.00200901	-0.0721735	-4.61484	9.36717
17:3990226:T:C	rs9903071	17:4397731:C:G	rs12937366	0.00198535	-0.0641059	-4.61236	9.35532
17:3992537:T:C	rs8082095	17:4397731:C:G	rs12937366	0.00194706	-0.0719352	-4.60829	9.33585
17:4038102:T:C	rs2603029	17:4397731:C:G	rs12937366	0.00194426	-0.0713942	-4.60799	9.33441
17:4295989:A:G	rs2325988	17:4397731:C:G	rs12937366	0.00191191	-0.0778099	-4.60447	9.31763
17:4011857:G:C	rs7212158	17:4397731:C:G	rs12937366	0.0018886	-0.063383	-4.6019	9.30537
17:3998208:T:G	rs6502764	17:4397731:C:G	rs12937366	0.00180403	-0.0617231	-4.59229	9.25956
17:4035969:T:G	rs781828	17:4397731:C:G	rs12937366	0.00180179	-0.071175	-4.59203	9.25831
17:4006110:C:A	rs1052617	17:4397731:C:G	rs12937366	0.00174909	-0.0713588	-4.58579	9.22863
17:3987135:A:G	rs7222628	17:4397731:C:G	rs12937366	0.0017394	-0.0637802	-4.58462	9.22307
17:4277827:G:A	rs733622	17:4397731:C:G	rs12937366	0.00169963	0.0767072	4.57975	9.19994
17:4383966:T:C	rs11078501	17:4397731:C:G	rs12937366	0.00165071	0.0876404	4.5736	9.17074
17:4041474:C:T	rs2603027	17:4397731:C:G	rs12937366	0.00161703	-0.0621789	-4.56924	9.15012
17:4348581:A:G	rs8078345	17:4397731:C:G	rs12937366	0.00156127	-0.0776953	-4.56183	9.11503
17:4352948:C:T	rs8067977	17:4397731:C:G	rs12937366	0.00154428	-0.0776509	-4.55952	9.10409
17:3997234:C:T	rs8066272	17:4397731:C:G	rs12937366	0.00154038	-0.0710225	-4.55898	9.10156
17:3998520:A:G	rs6502765	17:4397731:C:G	rs12937366	0.00147278	-0.0623311	-4.54948	9.05668
17:4333986:A:AGAGGT	rs10648352	17:4397731:C:G	rs12937366	0.00146531	-0.0774817	-4.5484	9.0516
17:4352983:G:C	rs8066855	17:4397731:C:G	rs12937366	0.001449	-0.0774107	-4.54602	9.0404
17:4288493:T:C	rs4357975	17:4397731:C:G	rs12937366	0.00144177	-0.0772837	-4.54496	9.0354
17:4001152:G:A	rs1878332	17:4397731:C:G	rs12937366	0.00143613	-0.0707839	-4.54413	9.03148
17:4279564:C:T	rs16953866	17:4397731:C:G	rs12937366	0.00137889	-0.0767967	-4.53549	8.99081
17:4274041:C:T	rs12600975	17:4397731:C:G	rs12937366	0.00137482	0.0764463	4.53486	8.98785
17:4328911:T:C	rs4790614	17:4397731:C:G	rs12937366	0.00137338	-0.0771242	-4.53463	8.9868
17:4392754:C:T	rs11652723	17:4397731:C:G	rs12937366	0.00130585	0.0852637	4.5239	8.93638
17:4368699:G:C	rs8081713	17:4397731:C:G	rs12937366	0.00129949	-0.0771836	-4.52285	8.9315
17:4276461:C:G	rs11654273	17:4397731:C:G	rs12937366	0.00127126	0.0761723	4.51817	8.90954
17:4291351:T:G	rs35451246	17:4397731:C:G	rs12937366	0.00126603	-0.0768565	-4.51729	8.90542
17:4366050:A:C	rs76655185	17:4397731:C:G	rs12937366	0.00126456	-0.0771453	-4.51704	8.90426
17:4274785:G:A	rs34955193	17:4397731:C:G	rs12937366	0.00125393	0.0761067	4.51524	8.89581
17:4044350:T:C	rs781831	17:4397731:C:G	rs12937366	0.00125306	-0.06991	-4.51509	8.89512
17:4273906:T:C	rs28756069	17:4397731:C:G	rs12937366	0.00125115	0.076096	4.51476	8.89359
17:4342010:G:T	rs12937759	17:4397731:C:G	rs12937366	0.00125104	-0.0762599	-4.51474	8.8935
17:4284104:G:C	rs2006762	17:4397731:C:G	rs12937366	0.00124014	-0.0764086	-4.51287	8.88476
17:4322762:T:G	rs34499321	17:4397731:C:G	rs12937366	0.0012173	-0.0772442	-4.5089	8.86616
17:4341219:G:A	rs6502780	17:4397731:C:G	rs12937366	0.00121621	-0.0761769	-4.50871	8.86527
17:4346172:C:G	rs3966810	17:4397731:C:G	rs12937366	0.00119628	-0.0772271	-4.50517	8.84875
17:4008156:A:G	rs7221546	17:4397731:C:G	rs12937366	0.00119294	-0.0700462	-4.50457	8.84595
17:4308308:G:A	rs4790609	17:4397731:C:G	rs12937366	0.00117947	0.0761232	4.50214	8.83459
17:4302150:T:C	rs1866176	17:4397731:C:G	rs12937366	0.00117025	0.07588	4.50046	8.82675
17:4367943:T:C	rs9989459	17:4397731:C:G	rs12937366	0.00116959	-0.0767966	-4.50034	8.82618
17:4288028:T:C	rs12600470	17:4397731:C:G	rs12937366	0.00116771	0.0758936	4.49999	8.82458
17:4274901:A:G	rs66493857	17:4397731:C:G	rs12937366	0.00111123	0.0756775	4.48935	8.77499
17:4268822:T:G	rs4790602	17:4397731:C:G	rs12937366	0.00111032	0.0756435	4.48917	8.77418
17:4335029:C:T	rs6502779	17:4397731:C:G	rs12937366	0.00110027	-0.0764257	-4.48722	8.76509
17:4353582:G:A	rs8067816	17:4397731:C:G	rs12937366	0.00109699	-0.0768985	-4.48658	8.7621
17:4328057:A:G	rs8065280	17:4397731:C:G	rs12937366	0.00108783	-0.0768628	-4.48478	8.75371
17:4298882:A:T	rs11656664	17:4397731:C:G	rs12937366	0.00108779	0.07558	4.48477	8.75368
17:4311248:T:A	rs12600527	17:4397731:C:G	rs12937366	0.00108766	0.0761532	4.48474	8.75356
17:4004014:A:G	rs8075429	17:4397731:C:G	rs12937366	0.00107845	-0.0613201	-4.48291	8.74505
17:4281346:C:A	rs9913489	17:4397731:C:G	rs12937366	0.00106917	0.0755	4.48105	8.73641
17:4283360:C:T	rs2053258	17:4397731:C:G	rs12937366	0.00106083	0.0755913	4.47937	8.72858
17:4266710:G:A	rs7216134	17:4397731:C:G	rs12937366	0.00104683	0.0754066	4.4765	8.71529
17:4332680:G:A	rs12453940	17:4397731:C:G	rs12937366	0.00104348	-0.0767123	-4.47581	8.71209
17:4369598:G:A	rs6502782	17:4397731:C:G	rs12937366	0.00103407	-0.0762681	-4.47386	8.70303
17:4330064:C:T	rs11870158	17:4397731:C:G	rs12937366	0.0010106	-0.0766272	-4.46891	8.68008
17:4308813:C:T	rs8072251	17:4397731:C:G	rs12937366	0.000996715	0.0757537	4.46592	8.66624
17:4312214:T:C	rs35048765	17:4397731:C:G	rs12937366	0.000996387	0.0758226	4.46585	8.66591
17:4304529:G:C	rs16953890	17:4397731:C:G	rs12937366	0.000994098	-0.0759909	-4.46535	8.66361
17:4315719:G:A	rs35466443	17:4397731:C:G	rs12937366	0.00099272	-0.0765261	-4.46505	8.66222
17:4302040:C:A	rs1866175	17:4397731:C:G	rs12937366	0.000981845	0.0753892	4.46267	8.65121
17:4312606:A:G	rs55936016	17:4397731:C:G	rs12937366	0.000980509	0.0757728	4.46238	8.64985
17:4299989:G:A	rs12709337	17:4397731:C:G	rs12937366	0.000947298	-0.0757777	-4.45492	8.61539
17:4283716:A:G	rs28580153	17:4397731:C:G	rs12937366	0.000920535	0.0750971	4.44871	8.58673
17:4368014:C:T	rs9989438	17:4397731:C:G	rs12937366	0.000913879	-0.076314	-4.44714	8.57947
17:4042933:T:C	rs781832	17:4397731:C:G	rs12937366	0.000899119	-0.071097	-4.44361	8.56319
17:4310973:G:A	rs12945402	17:4397731:C:G	rs12937366	0.000891944	-0.0761011	-4.44187	8.55518
17:4357755:A:G	rs8072296	17:4397731:C:G	rs12937366	0.000891197	-0.0756308	-4.44168	8.55434
17:4294739:A:G	rs893380	17:4397731:C:G	rs12937366	0.000876503	0.0749961	4.43807	8.53772
17:4314205:G:C	rs8073862	17:4397731:C:G	rs12937366	0.000870837	-0.0760353	-4.43666	8.53123
17:4312453:T:C	rs12950048	17:4397731:C:G	rs12937366	0.00085846	-0.0759577	-4.43355	8.51691
17:4316333:TAGAC:T	rs10536668	17:4397731:C:G	rs12937366	0.00084773	0.0752118	4.43081	8.50434
17:4049789:T:C	rs781853	17:4397731:C:G	rs12937366	0.000799621	-0.060344	-4.41807	8.44591
17:4372829:T:C	rs28671390	17:4397731:C:G	rs12937366	0.000785921	-0.0758813	-4.4143	8.42863
17:4029731:G:A	rs2264857	17:4397731:C:G	rs12937366	0.000779583	-0.0601502	-4.41253	8.42053
17:4309922:T:G	rs12603692	17:4397731:C:G	rs12937366	0.000777334	0.0748676	4.4119	8.41765
17:4361940:C:T	rs7211833	17:4397731:C:G	rs12937366	0.000774165	-0.0757509	-4.411	8.41356
17:4375818:G:C	rs77604689	17:4397731:C:G	rs12937366	0.000768246	-0.0756018	-4.40932	8.40589
17:4377518:A:T	rs7208446	17:4397731:C:G	rs12937366	0.000726255	-0.0823632	-4.39701	8.34968
17:4018013:C:G	rs2247194	17:4397731:C:G	rs12937366	0.000722741	-0.0600089	-4.39595	8.34483
17:4309599:A:G	rs9303185	17:4397731:C:G	rs12937366	0.0007166	0.0749328	4.39407	8.33629
17:4030807:A:G	rs2727064	17:4397731:C:G	rs12937366	0.000704281	-0.0598151	-4.39026	8.31895
17:4374968:C:T	rs7215309	17:4397731:C:G	rs12937366	0.000701235	-0.0752156	-4.38931	8.31462
17:4374632:A:G	rs9899237	17:4397731:C:G	rs12937366	0.000664225	-0.0750197	-4.37738	8.2604
17:4374541:T:G	rs9904814	17:4397731:C:G	rs12937366	0.000660043	-0.0750571	-4.37599	8.25408
17:4016687:A:G	rs2676276	17:4397731:C:G	rs12937366	0.000651266	-0.0680315	-4.37303	8.24069
17:3981606:G:A	rs11870064	17:4397731:C:G	rs12937366	0.000605893	-0.079095	-4.35708	8.16848
17:4363930:A:G	rs34344004	17:4397731:C:G	rs12937366	0.000595029	-0.0743759	-4.35307	8.15039
17:4315957:A:G	rs9897057	17:4397731:C:G	rs12937366	0.000588267	0.0743317	4.35053	8.13896
17:39906691:A:C	rs56750287	17:39906691:A:C	rs56750287	0.0981283	0.0848678	6.09714	17.288
17:39892849:T:C	rs12950209	17:39906691:A:C	rs56750287	0.0883151	0.0796098	6.0803	17.1826
17:39872381:G:T	rs11557467	17:39906691:A:C	rs56750287	0.0878199	0.079543	6.0794	17.177
17:39892980:T:C	rs12950743	17:39906691:A:C	rs56750287	0.0817672	0.0794291	6.06795	17.1056
17:39887090:G:A	rs9901146	17:39906691:A:C	rs56750287	0.0713261	0.0791629	6.046	16.969
17:39889472:C:T	rs12103884	17:39906691:A:C	rs56750287	0.064218	0.0789401	6.02908	16.864
17:39869916:C:T	rs11655198	17:39906691:A:C	rs56750287	0.0632283	0.0789395	6.02657	16.8485
17:39874777:G:A	rs9903250	17:39906691:A:C	rs56750287	0.0609151	0.0788581	6.02055	16.8112
17:39771806:C:T	rs2952140	17:39906691:A:C	rs56750287	0.0458477	-0.0785453	-5.97444	16.5271
17:39803764:C:T	rs2952144	17:39906691:A:C	rs56750287	0.0302038	-0.0775781	-5.90606	16.1097
17:39905964:C:T	rs2305479	17:39906691:A:C	rs56750287	0.0222038	0.0764926	5.85513	15.802
17:39909987:T:C	rs2290400	17:39906691:A:C	rs56750287	0.0207477	0.0763359	5.84385	15.7342
17:39882137:A:T	rs12939566	17:39906691:A:C	rs56750287	0.0201525	0.0763158	5.839	15.7051
17:39907676:T:C	rs36000226	17:39906691:A:C	rs56750287	0.0192342	0.0762059	5.83122	15.6584
17:39893336:C:T	rs7359623	17:39906691:A:C	rs56750287	0.0149722	0.0757942	5.78926	15.4079
17:39879117:G:T	rs36038753	17:39906691:A:C	rs56750287	0.013807	0.0754887	5.77562	15.3269
17:39887396:C:T	rs12936409	17:39906691:A:C	rs56750287	0.0135979	0.0754549	5.77305	15.3117
17:39875604:T:G	rs59716545	17:39906691:A:C	rs56750287	0.0133657	0.0755786	5.77015	15.2944
17:39748854:C:T	rs9747973	17:39906691:A:C	rs56750287	0.0132512	-0.0759297	-5.7687	15.2858
17:39879371:C:T	rs35569035	17:39906691:A:C	rs56750287	0.0125172	0.0752797	5.75907	15.2288
17:39878863:G:A	rs9907088	17:39906691:A:C	rs56750287	0.0118616	0.0751475	5.74998	15.175
17:39876427:T:C	rs35736272	17:39906691:A:C	rs56750287	0.0113973	0.0750707	5.74321	15.1351
17:39875421:C:T	rs10852935	17:39906691:A:C	rs56750287	0.0113859	0.0750499	5.74304	15.1341
17:39883866:T:C	rs12232497	17:39906691:A:C	rs56750287	0.0112112	0.075022	5.74042	15.1187
17:39875461:C:T	rs10852936	17:39906691:A:C	rs56750287	0.011114	0.0749982	5.73895	15.1099
17:39765489:C:T	rs907091	17:39906691:A:C	rs56750287	0.0105527	-0.0752705	-5.73015	15.0581
17:39871330:A:G	rs13380815	17:39906691:A:C	rs56750287	0.0101622	0.0748226	5.72374	15.0204
17:39884110:T:C	rs12232498	17:39906691:A:C	rs56750287	0.00993924	0.0747581	5.71997	14.9982
17:39875549:T:A	rs9891174	17:39906691:A:C	rs56750287	0.00600927	0.0737087	5.6337	14.495
17:39905943:G:A	rs2305480	17:39906691:A:C	rs56750287	0.00493036	0.0730281	5.59941	14.2971
17:45399441:A:G	rs56220387	17:45399441:A:G	rs56220387	0.00970049	-0.114989	-6.21937	18.055
17:45442752:A:G	rs2684641	17:45399441:A:G	rs56220387	0.00968336	-0.115201	-6.21909	18.0532
17:45444995:T:C	rs62065378	17:45399441:A:G	rs56220387	0.00946273	-0.114657	-6.21548	18.0302
17:45473717:C:T	rs55746869	17:45399441:A:G	rs56220387	0.00805265	-0.114423	-6.19016	17.8688
17:45491717:C:T	rs62065447	17:45399441:A:G	rs56220387	0.00793165	-0.11438	-6.18778	17.8537
17:45463106:A:T	rs148269941	17:45399441:A:G	rs56220387	0.00731475	-0.114324	-6.17503	17.7727
17:45410208:C:A	rs35327136	17:45399441:A:G	rs56220387	0.00729491	-0.119416	-6.1746	17.77
17:45425918:G:A	rs76344126	17:45399441:A:G	rs56220387	0.00708754	-0.113801	-6.17005	17.7412
17:45447999:C:T	rs62065379	17:45399441:A:G	rs56220387	0.00702457	-0.113799	-6.16864	17.7322
17:45439036:A:G	rs17631303	17:45399441:A:G	rs56220387	0.00680337	-0.113615	-6.16359	17.7002
17:45479286:G:A	rs62065436	17:45399441:A:G	rs56220387	0.00679581	-0.113897	-6.16342	17.6991
17:45489971:C:G	rs1879586	17:45399441:A:G	rs56220387	0.0067918	-0.113906	-6.16332	17.6985
17:45465841:T:C	rs62065396	17:45399441:A:G	rs56220387	0.00669272	-0.113789	-6.161	17.6838
17:45438561:C:T	rs35354512	17:45399441:A:G	rs56220387	0.00662142	-0.113612	-6.15931	17.6731
17:45439688:G:A	rs62064657	17:45399441:A:G	rs56220387	0.0065873	-0.113604	-6.15849	17.668
17:45475446:A:G	rs2521859	17:45399441:A:G	rs56220387	0.00658517	-0.115087	-6.15844	17.6676
17:45486991:C:T	rs62065443	17:45399441:A:G	rs56220387	0.00644734	-0.113673	-6.1551	17.6465
17:45395941:C:G	rs62064597	17:45399441:A:G	rs56220387	0.00644724	-0.113997	-6.15509	17.6465
17:45439886:T:C	rs35489312	17:45399441:A:G	rs56220387	0.00639404	-0.113487	-6.15378	17.6382
17:45402382:T:C	rs55793500	17:45399441:A:G	rs56220387	0.0061619	-0.11346	-6.14793	17.6012
17:45449659:C:T	rs62065380	17:45399441:A:G	rs56220387	0.00613104	-0.113743	-6.14714	17.5962
17:45435073:G:C	rs55790407	17:45399441:A:G	rs56220387	0.00608188	-0.113347	-6.14586	17.5881
17:45430937:A:G	rs34018943	17:45399441:A:G	rs56220387	0.00600636	-0.113295	-6.14388	17.5756
17:45485939:T:G	rs112995489	17:45399441:A:G	rs56220387	0.00600319	-0.119681	-6.1438	17.5751
17:45470955:T:C	rs55930887	17:45399441:A:G	rs56220387	0.00600208	-0.113442	-6.14377	17.5749
17:45431250:G:T	rs34104358	17:45399441:A:G	rs56220387	0.00598873	-0.113286	-6.14342	17.5727
17:45429931:C:T	rs12949256	17:45399441:A:G	rs56220387	0.00597903	-0.11328	-6.14316	17.5711
17:45488233:T:C	rs62065444	17:45399441:A:G	rs56220387	0.00596224	-0.113487	-6.14271	17.5683
17:45486856:T:G	rs9899111	17:45399441:A:G	rs56220387	0.00596136	-0.113433	-6.14269	17.5681
17:45386127:A:C	rs79724577	17:45399441:A:G	rs56220387	0.0059588	-0.113887	-6.14262	17.5677
17:45480726:C:T	rs62065438	17:45399441:A:G	rs56220387	0.00593263	-0.113454	-6.14193	17.5633
17:45423111:G:A	rs62064645	17:45399441:A:G	rs56220387	0.00592613	-0.113233	-6.14175	17.5622
17:45434840:A:G	rs12946900	17:45399441:A:G	rs56220387	0.00592477	-0.11327	-6.14171	17.562
17:45442198:C:A	rs34887474	17:45399441:A:G	rs56220387	0.00592084	-0.113299	-6.14161	17.5613
17:45486528:T:C	rs62065442	17:45399441:A:G	rs56220387	0.00587093	-0.113391	-6.14027	17.5528
17:45430037:G:A	rs7220206	17:45399441:A:G	rs56220387	0.0058613	-0.113267	-6.14001	17.5512
17:45398563:G:A	rs2028078	17:45399441:A:G	rs56220387	0.00579979	-0.113406	-6.13833	17.5406
17:45436075:C:T	rs11012	17:45399441:A:G	rs56220387	0.00579283	-0.112998	-6.13814	17.5394
17:45451927:G:A	rs2077606	17:45399441:A:G	rs56220387	0.0057814	-0.113214	-6.13783	17.5375
17:45467013:G:A	rs55663797	17:45399441:A:G	rs56220387	0.00576307	-0.113311	-6.13733	17.5343
17:45460345:C:T	rs62065388	17:45399441:A:G	rs56220387	0.00575918	-0.113247	-6.13722	17.5336
17:45407537:T:C	rs1808189	17:45399441:A:G	rs56220387	0.00567371	-0.113693	-6.13485	17.5187
17:45466840:G:C	rs2959992	17:45399441:A:G	rs56220387	0.00564676	-0.113609	-6.13409	17.5139
17:45480246:G:A	rs62065437	17:45399441:A:G	rs56220387	0.0056399	-0.113261	-6.1339	17.5127
17:45468527:T:C	rs1879581	17:45399441:A:G	rs56220387	0.0056303	-0.113248	-6.13363	17.511
17:45475555:C:T	rs12452273	17:45399441:A:G	rs56220387	0.00560033	-0.113229	-6.13278	17.5056
17:45413487:G:A	rs62064643	17:45399441:A:G	rs56220387	0.00555354	-0.11307	-6.13145	17.4973
17:45423221:G:A	rs62064646	17:45399441:A:G	rs56220387	0.00554047	-0.112912	-6.13108	17.4949
17:45479616:G:A	rs55643511	17:45399441:A:G	rs56220387	0.00552057	-0.113202	-6.13051	17.4913
17:45403335:G:A	rs62064600	17:45399441:A:G	rs56220387	0.00551252	-0.11312	-6.13027	17.4898
17:45474180:C:T	rs77132763	17:45399441:A:G	rs56220387	0.00549201	-0.113277	-6.12968	17.4861
17:45406185:C:T	rs56236914	17:45399441:A:G	rs56220387	0.00547879	-0.113083	-6.1293	17.4837
17:45414991:C:T	rs12940792	17:45399441:A:G	rs56220387	0.00545894	-0.112967	-6.12872	17.4801
17:45411016:C:T	rs8071011	17:45399441:A:G	rs56220387	0.00542793	-0.112963	-6.12782	17.4744
17:45489565:A:G	rs3972613	17:45399441:A:G	rs56220387	0.00542668	-0.113204	-6.12778	17.4742
17:45452321:T:C	rs1079434	17:45399441:A:G	rs56220387	0.00538023	-0.113235	-6.12642	17.4656
17:45425928:A:C	rs7209501	17:45399441:A:G	rs56220387	0.00537469	-0.112876	-6.12625	17.4645
17:45492543:T:C	rs62065449	17:45399441:A:G	rs56220387	0.00537361	-0.112995	-6.12622	17.4643
17:45420814:C:T	rs35420583	17:45399441:A:G	rs56220387	0.00535323	-0.112902	-6.12562	17.4605
17:45485983:G:A	rs111960572	17:45399441:A:G	rs56220387	0.00534922	-0.114051	-6.1255	17.4598
17:45464290:C:T	rs3946526	17:45399441:A:G	rs56220387	0.00530824	-0.112954	-6.12427	17.4521
17:45485938:A:C	rs112275793	17:45399441:A:G	rs56220387	0.00530641	-0.119261	-6.12422	17.4517
17:45419844:G:A	rs12952764	17:45399441:A:G	rs56220387	0.00518551	-0.112676	-6.12056	17.4287
17:45488474:G:A	rs62065445	17:45399441:A:G	rs56220387	0.0051829	-0.113056	-6.12048	17.4282
17:45461627:G:C	rs62065391	17:45399441:A:G	rs56220387	0.00507701	-0.11282	-6.11719	17.4075
17:45461625:G:A	rs62065390	17:45399441:A:G	rs56220387	0.00507041	-0.11282	-6.11698	17.4062
17:45455438:C:T	rs62065384	17:45399441:A:G	rs56220387	0.00506363	-0.112855	-6.11677	17.4049
17:45475171:G:A	rs71238846	17:45399441:A:G	rs56220387	0.00505508	-0.112909	-6.1165	17.4032
17:45491879:T:A	rs113322852	17:45399441:A:G	rs56220387	0.00501594	-0.112856	-6.11527	17.3954
17:45454560:C:T	rs2684504	17:45399441:A:G	rs56220387	0.00500974	-0.112798	-6.11507	17.3942
17:45462907:C:A	rs62065394	17:45399441:A:G	rs56220387	0.00500823	-0.112815	-6.11502	17.3939
17:45438480:C:T	rs34363898	17:45399441:A:G	rs56220387	0.00500533	-0.113026	-6.11493	17.3933
17:45394123:G:A	rs4763	17:45399441:A:G	rs56220387	0.0049937	-0.113073	-6.11456	17.391
17:45461157:G:A	rs111423688	17:45399441:A:G	rs56220387	0.00496968	-0.112792	-6.11379	17.3862
17:45464935:C:T	rs77524574	17:45399441:A:G	rs56220387	0.00495403	-0.122942	-6.11329	17.383
17:45410058:T:C	rs35389313	17:45399441:A:G	rs56220387	0.00495224	-0.112667	-6.11323	17.3827
17:45461669:G:A	rs62065392	17:45399441:A:G	rs56220387	0.00493202	-0.112729	-6.11258	17.3786
17:45472741:A:G	rs2090847	17:45399441:A:G	rs56220387	0.00484217	-0.112786	-6.10965	17.3602
17:45415735:G:A	rs12947718	17:45399441:A:G	rs56220387	0.00483426	-0.112387	-6.10939	17.3586
17:45463366:T:C	rs2905465	17:45399441:A:G	rs56220387	0.00483147	-0.112769	-6.1093	17.358
17:45491635:CA:C	rs67553647	17:45399441:A:G	rs56220387	0.00480996	-0.118063	-6.10859	17.3535
17:45468691:G:T	rs62065399	17:45399441:A:G	rs56220387	0.0047927	-0.11299	-6.10801	17.3499
17:45419099:T:C	rs56378631	17:45399441:A:G	rs56220387	0.00478336	-0.112486	-6.1077	17.348
17:45474247:C:T	rs62065404	17:45399441:A:G	rs56220387	0.00476726	-0.112745	-6.10717	17.3446
17:45464261:C:A	rs2139890	17:45399441:A:G	rs56220387	0.00471242	-0.112592	-6.10532	17.333
17:45409851:G:A	rs36078910	17:45399441:A:G	rs56220387	0.00470646	-0.112539	-6.10512	17.3318
17:45461441:T:G	rs62065389	17:45399441:A:G	rs56220387	0.00462639	-0.112564	-6.10238	17.3146
17:45473785:C:G	rs12950965	17:45399441:A:G	rs56220387	0.00462396	-0.112653	-6.1023	17.3141
17:45422473:A:G	rs12942666	17:45399441:A:G	rs56220387	0.00462215	-0.112374	-6.10224	17.3137
17:45472160:A:G	rs17631676	17:45399441:A:G	rs56220387	0.00458912	-0.112583	-6.10109	17.3065
17:45423255:G:A	rs62064647	17:45399441:A:G	rs56220387	0.00456726	-0.112333	-6.10033	17.3017
17:45411426:T:C	rs62064641	17:45399441:A:G	rs56220387	0.00455905	-0.112235	-6.10004	17.2999
17:45407130:C:T	rs62064603	17:45399441:A:G	rs56220387	0.00447425	-0.112462	-6.09705	17.2812
17:45421962:T:C	rs35519908	17:45399441:A:G	rs56220387	0.00446807	-0.112283	-6.09683	17.2798
17:45418486:A:G	rs34286926	17:45399441:A:G	rs56220387	0.0043995	-0.112238	-6.09436	17.2643
17:45420815:A:G	rs34792542	17:45399441:A:G	rs56220387	0.00439762	-0.117608	-6.09429	17.2639
17:45397302:C:G	rs62064598	17:45399441:A:G	rs56220387	0.00439666	-0.11257	-6.09425	17.2637
17:45424225:T:C	rs55648326	17:45399441:A:G	rs56220387	0.00438275	-0.112205	-6.09375	17.2605
17:45447160:C:T	rs113575082	17:45399441:A:G	rs56220387	0.00435178	-0.117631	-6.09261	17.2534
17:45424574:G:A	rs56212100	17:45399441:A:G	rs56220387	0.00431648	-0.112176	-6.09131	17.2453
17:45424745:A:G	rs62064649	17:45399441:A:G	rs56220387	0.00431437	-0.11217	-6.09124	17.2448
17:45447980:TAG:T	rs67640411	17:45399441:A:G	rs56220387	0.00430851	-0.117842	-6.09102	17.2434
17:45445409:TTGTG:T	rs55793421	17:45399441:A:G	rs56220387	0.00428439	-0.118285	-6.09012	17.2378
17:45424875:T:C	rs35626715	17:45399441:A:G	rs56220387	0.00427043	-0.112146	-6.0896	17.2345
17:45439373:G:A	rs35591873	17:45399441:A:G	rs56220387	0.0042343	-0.117524	-6.08824	17.226
17:45479441:T:C	rs55925547	17:45399441:A:G	rs56220387	0.0042292	-0.112304	-6.08805	17.2248
17:45447656:G:A	rs71373572	17:45399441:A:G	rs56220387	0.00419907	-0.11749	-6.08691	17.2177
17:45491562:T:A	rs111392251	17:45399441:A:G	rs56220387	0.00416541	-0.117967	-6.08562	17.2096
17:45457328:C:T	rs62065385	17:45399441:A:G	rs56220387	0.00415793	-0.112244	-6.08533	17.2078
17:45424076:T:C	rs7222389	17:45399441:A:G	rs56220387	0.00415468	-0.112059	-6.08521	17.2071
17:45490914:G:A	rs576687444	17:45399441:A:G	rs56220387	0.00404317	-0.128719	-6.08085	17.1799
17:45437588:G:A	rs62064655	17:45399441:A:G	rs56220387	0.00397462	-0.117344	-6.07811	17.1628
17:45434069:C:A	rs34465449	17:45399441:A:G	rs56220387	0.0039482	-0.117272	-6.07705	17.1561
17:45459042:C:T	rs55703888	17:45399441:A:G	rs56220387	0.00393436	-0.112048	-6.07648	17.1526
17:45416469:T:C	rs12942951	17:45399441:A:G	rs56220387	0.00390569	-0.111932	-6.07531	17.1453
17:45425634:G:A	rs62064651	17:45399441:A:G	rs56220387	0.00390008	-0.117234	-6.07508	17.1438
17:45489809:T:G	rs1879585	17:45399441:A:G	rs56220387	0.0038863	-0.117449	-6.07451	17.1403
17:45432821:G:C	rs55642947	17:45399441:A:G	rs56220387	0.00387451	-0.117273	-6.07403	17.1372
17:45475351:G:C	rs12452076	17:45399441:A:G	rs56220387	0.00387264	-0.117407	-6.07395	17.1368
17:45438519:A:G	rs36114997	17:45399441:A:G	rs56220387	0.00387011	-0.111995	-6.07384	17.1361
17:45436530:C:T	rs62064654	17:45399441:A:G	rs56220387	0.00386619	-0.117246	-6.07368	17.1351
17:45442906:G:A	rs62065374	17:45399441:A:G	rs56220387	0.00385874	-0.117273	-6.07337	17.1332
17:45434952:G:A	rs56168933	17:45399441:A:G	rs56220387	0.0037125	-0.117176	-6.06718	17.0945
17:45431944:A:G	rs62064652	17:45399441:A:G	rs56220387	0.0036329	-0.117034	-6.0637	17.0729
17:45479496:C:T	rs56159231	17:45399441:A:G	rs56220387	0.00360238	-0.117212	-6.06235	17.0644
17:45430283:A:G	rs7222444	17:45399441:A:G	rs56220387	0.0035868	-0.116992	-6.06165	17.0601
17:45431950:C:T	rs62064653	17:45399441:A:G	rs56220387	0.00354446	-0.116954	-6.05974	17.0482
17:45432412:C:T	rs56020833	17:45399441:A:G	rs56220387	0.00349646	-0.116965	-6.05755	17.0346
17:45477887:A:G	rs56192752	17:45399441:A:G	rs56220387	0.00349095	-0.117001	-6.0573	17.033
17:45430857:G:T	rs12939187	17:45399441:A:G	rs56220387	0.00347653	-0.116896	-6.05663	17.0289
17:45443795:C:G	rs62065376	17:45399441:A:G	rs56220387	0.00343284	-0.116925	-6.0546	17.0162
17:45472242:G:A	rs149366495	17:45399441:A:G	rs56220387	0.00342957	-0.116993	-6.05445	17.0153
17:45436185:C:G	rs9730	17:45399441:A:G	rs56220387	0.00339663	-0.116836	-6.05289	17.0056
17:45471115:A:G	rs55652155	17:45399441:A:G	rs56220387	0.00338727	-0.116921	-6.05245	17.0028
17:45462071:C:G	rs1971631	17:45399441:A:G	rs56220387	0.00335684	-0.111755	-6.051	16.9938
17:45417850:G:A	rs35884427	17:45399441:A:G	rs56220387	0.00333143	-0.11141	-6.04978	16.9862
17:45473955:G:C	rs56015792	17:45399441:A:G	rs56220387	0.00325287	-0.116773	-6.04594	16.9624
17:45485727:A:G	rs62065441	17:45399441:A:G	rs56220387	0.00313941	-0.116729	-6.04022	16.9269
17:45474157:T:C	rs62065403	17:45399441:A:G	rs56220387	0.0031326	-0.11673	-6.03987	16.9247
17:45443827:A:G	rs62065377	17:45399441:A:G	rs56220387	0.00298334	-0.11648	-6.03199	16.8759
17:45471058:A:G	rs55671319	17:45399441:A:G	rs56220387	0.00289677	-0.116429	-6.02724	16.8464
17:45493041:C:T	rs62065450	17:45399441:A:G	rs56220387	0.00289299	-0.116239	-6.02703	16.8451
17:45459604:G:A	rs56314414	17:45399441:A:G	rs56220387	0.00286843	-0.116434	-6.02565	16.8366
17:45407232:G:T	rs73984391	17:45399441:A:G	rs56220387	0.00285279	-0.116294	-6.02477	16.8311
17:45419462:C:T	rs12946723	17:45399441:A:G	rs56220387	0.00281128	-0.116064	-6.0224	16.8165
17:45452403:G:T	rs1079432	17:45399441:A:G	rs56220387	0.00279591	-0.116564	-6.02151	16.811
17:45462602:G:A	rs4325608	17:45399441:A:G	rs56220387	0.00276832	-0.116184	-6.01991	16.8011
17:45459377:C:T	rs56005713	17:45399441:A:G	rs56220387	0.00272618	-0.116135	-6.01743	16.7857
17:45465717:T:A	rs7219532	17:45399441:A:G	rs56220387	0.00267633	-0.116488	-6.01444	16.7673
17:45417869:C:G	rs12952504	17:45399441:A:G	rs56220387	0.00258034	-0.115885	-6.00853	16.7307
17:45413637:G:A	rs34063617	17:45399441:A:G	rs56220387	0.0025682	-0.115799	-6.00777	16.726
17:45416194:C:G	rs34915103	17:45399441:A:G	rs56220387	0.00242981	-0.115638	-5.99878	16.6706
17:45408185:T:G	rs62064637	17:45399441:A:G	rs56220387	0.00242441	-0.115784	-5.99842	16.6684
17:45416138:C:T	rs71373560	17:45399441:A:G	rs56220387	0.00228872	-0.115448	-5.98907	16.6108
17:45492404:C:T	rs62065448	17:45399441:A:G	rs56220387	0.00212512	-0.112045	-5.977	16.5366
17:45493314:C:T	rs1879582	17:45399441:A:G	rs56220387	0.00212243	-0.11525	-5.9768	16.5354
17:45493527:C:T	rs1879583	17:45399441:A:G	rs56220387	0.00204209	-0.115117	-5.97051	16.4968
17:45418054:A:T	rs12936645	17:45399441:A:G	rs56220387	0.00173309	-0.116763	-5.9437	16.3327
17:45433915:TGGCTAACACGGTGAAACCCC:T	rs67278071	17:45399441:A:G	rs56220387	0.00157807	-0.116361	-5.92833	16.239
17:45427159:A:AC	rs66763509	17:45399441:A:G	rs56220387	0.00106971	-0.11235	-5.86414	15.8502
17:45456987:T:C	rs2960000	17:45399441:A:G	rs56220387	0.00102287	-0.112318	-5.85671	15.8054
17:45476130:AAT:A		17:45399441:A:G	rs56220387	0.000786106	-0.112521	-5.81278	15.5422
17:45915577:G:A	rs9899833	17:45399441:A:G	rs56220387	0.000608207	-0.0911789	-5.76966	15.2856
17:45618601:A:G	rs674692	17:45399441:A:G	rs56220387	0.00055189	-0.102957	-5.75324	15.1884
17:45592434:A:G	rs2732626	17:45399441:A:G	rs56220387	0.000518382	-0.103581	-5.74263	15.1258
17:45593700:G:GA		17:45399441:A:G	rs56220387	0.000505892	-0.103105	-5.7385	15.1014
17:45603938:G:A	rs62066072	17:45399441:A:G	rs56220387	0.000498354	-0.102684	-5.73595	15.0864
17:45603950:T:C	rs62066073	17:45399441:A:G	rs56220387	0.000468366	-0.102544	-5.72541	15.0243
17:45606261:C:G	rs4485406	17:45399441:A:G	rs56220387	0.000400076	-0.101799	-5.69855	14.8667
17:45887763:AT:A		17:45399441:A:G	rs56220387	0.000399972	-0.101103	-5.69851	14.8665
17:45592513:A:G	rs56129627	17:45399441:A:G	rs56220387	0.000391562	-0.101955	-5.69488	14.8452
17:46128324:C:T	rs4471723	17:45399441:A:G	rs56220387	0.000379117	-0.100829	-5.68935	14.8129
17:45914187:A:G	rs9915721	17:45399441:A:G	rs56220387	0.000369264	-0.0812351	-5.68485	14.7866
17:45591089:T:G	rs2950013	17:45399441:A:G	rs56220387	0.000359102	-0.101453	-5.68007	14.7587
17:45588635:A:C	rs62064395	17:45399441:A:G	rs56220387	0.000357896	-0.101404	-5.67949	14.7553
17:45590860:T:G	rs112992335	17:45399441:A:G	rs56220387	0.000350963	-0.110931	-5.67614	14.7357
17:45609053:A:C	rs385199	17:45399441:A:G	rs56220387	0.000348881	-0.101252	-5.67512	14.7298
17:45590470:C:A	rs62064418	17:45399441:A:G	rs56220387	0.000325327	-0.101127	-5.66311	14.6599
17:46238437:A:C	rs2696673	17:45399441:A:G	rs56220387	0.000324343	-0.101766	-5.66259	14.6569
17:45889544:A:AAGG	rs79215047	17:45399441:A:G	rs56220387	0.000323208	-0.100961	-5.66199	14.6534
17:45606026:A:G	rs451737	17:45399441:A:G	rs56220387	0.000320393	-0.101156	-5.66049	14.6446
17:45587891:T:C	rs62064392	17:45399441:A:G	rs56220387	0.000313682	-0.110643	-5.65685	14.6234
17:45588443:C:T	rs1724397	17:45399441:A:G	rs56220387	0.000308124	-0.100961	-5.65377	14.6056
17:45586969:C:G	rs62064391	17:45399441:A:G	rs56220387	0.000301171	-0.10171	-5.64984	14.5827
17:45592338:C:A	rs62064431	17:45399441:A:G	rs56220387	0.000301133	-0.101664	-5.64982	14.5826
17:45606231:T:G	rs4528616	17:45399441:A:G	rs56220387	0.000296204	-0.10083	-5.64697	14.5661
17:45623201:T:A	rs367842592	17:45399441:A:G	rs56220387	0.000280641	-0.110055	-5.63766	14.5121
17:45870981:T:C	rs6503451	17:45399441:A:G	rs56220387	0.000278409	-0.0885819	-5.63628	14.5042
17:45589019:C:T	rs2950011	17:45399441:A:G	rs56220387	0.000277087	-0.100917	-5.63546	14.4994
17:45601827:G:A	rs55826010	17:45399441:A:G	rs56220387	0.000270114	-0.0919508	-5.63106	14.4739
17:46258452:A:G	rs62074564	17:45399441:A:G	rs56220387	0.00026995	-0.100631	-5.63095	14.4733
17:46261601:T:C	rs79928920	17:45399441:A:G	rs56220387	0.000268348	-0.1005	-5.62992	14.4674
17:45985323:A:C	rs56240566	17:45399441:A:G	rs56220387	0.00026289	-0.100007	-5.62637	14.4468
17:46245556:A:G	rs62073105	17:45399441:A:G	rs56220387	0.000260296	-0.100509	-5.62465	14.4369
17:46189804:G:T	rs2732594	17:45399441:A:G	rs56220387	0.000259898	-0.100009	-5.62439	14.4354
17:45591173:T:G	rs2950014	17:45399441:A:G	rs56220387	0.000258976	-0.10992	-5.62377	14.4318
17:45593489:GA:G		17:45399441:A:G	rs56220387	0.000256893	-0.110181	-5.62237	14.4237
17:46188976:T:C	rs2696568	17:45399441:A:G	rs56220387	0.00025437	-0.099952	-5.62066	14.4139
17:45606901:A:AT		17:45399441:A:G	rs56220387	0.000253831	-0.110723	-5.6203	14.4117
17:45589540:G:C	rs2696425	17:45399441:A:G	rs56220387	0.000247792	-0.100328	-5.61613	14.3877
17:45588885:C:G	rs2950010	17:45399441:A:G	rs56220387	0.000246804	-0.100306	-5.61543	14.3837
17:45907303:A:G	rs62056809	17:45399441:A:G	rs56220387	0.000243849	-0.0996003	-5.61334	14.3716
17:45702258:C:T	rs1526128	17:45399441:A:G	rs56220387	0.000243731	-0.10037	-5.61326	14.3711
17:45589126:C:T	rs112010353	17:45399441:A:G	rs56220387	0.000242776	-0.101087	-5.61258	14.3672
17:46175837:A:C	rs2532261	17:45399441:A:G	rs56220387	0.000242094	-0.099806	-5.61209	14.3644
17:45611724:T:C	rs56340658	17:45399441:A:G	rs56220387	0.000241945	-0.0942451	-5.61198	14.3638
17:46099731:C:T	rs62061807	17:45399441:A:G	rs56220387	0.000241359	-0.0996999	-5.61156	14.3614
17:45917282:C:T	rs17649553	17:45399441:A:G	rs56220387	0.000238525	-0.0993666	-5.60952	14.3495
17:45589145:A:T	rs2693349	17:45399441:A:G	rs56220387	0.000237857	-0.100664	-5.60903	14.3467
17:46187826:AT:A	rs67116503	17:45399441:A:G	rs56220387	0.000235451	-0.0996907	-5.60726	14.3366
17:46183562:GGAGGAGA:G		17:45399441:A:G	rs56220387	0.000234698	-0.109051	-5.60671	14.3334
17:45775376:T:C	rs111370985	17:45399441:A:G	rs56220387	0.000234574	-0.0996315	-5.60662	14.3328
17:45900940:G:A	rs56306380	17:45399441:A:G	rs56220387	0.000232903	-0.0994467	-5.60537	14.3257
17:45588878:A:G	rs2950009	17:45399441:A:G	rs56220387	0.000229455	-0.100101	-5.60278	14.3108
17:45610176:C:G	rs378392	17:45399441:A:G	rs56220387	0.000228588	-0.0999995	-5.60213	14.307
17:45627733:C:T	rs62066128	17:45399441:A:G	rs56220387	0.00022626	-0.109397	-5.60035	14.2968
17:46143676:C:T	rs62063212	17:45399441:A:G	rs56220387	0.000222663	-0.0994309	-5.59756	14.2807
17:45771395:T:A	rs62055936	17:45399441:A:G	rs56220387	0.000222558	-0.0994913	-5.59748	14.2803
17:45773600:A:G	rs62055942	17:45399441:A:G	rs56220387	0.000218619	-0.0992639	-5.59437	14.2624
17:45590821:A:G	rs62064423	17:45399441:A:G	rs56220387	0.000218538	-0.0999243	-5.59431	14.262
17:45618793:A:T	rs675600	17:45399441:A:G	rs56220387	0.000216767	-0.101068	-5.59289	14.2539
17:46256922:C:G	rs41490145	17:45399441:A:G	rs56220387	0.000214635	-0.0997869	-5.59117	14.244
17:45887195:C:T	rs62055545	17:45399441:A:G	rs56220387	0.000213591	-0.0990863	-5.59032	14.2391
17:45606843:C:G	rs1635285	17:45399441:A:G	rs56220387	0.000212555	-0.0996231	-5.58948	14.2343
17:45682714:C:A	rs56400821	17:45399441:A:G	rs56220387	0.000212503	-0.0996702	-5.58943	14.234
17:45640437:T:C	rs439558	17:45399441:A:G	rs56220387	0.000211979	-0.0996969	-5.589	14.2316
17:45929087:C:CT		17:45399441:A:G	rs56220387	0.000211873	-0.099377	-5.58892	14.2311
17:45603484:G:C	rs369209138	17:45399441:A:G	rs56220387	0.000211805	-0.0999489	-5.58886	14.2307
17:46221265:A:G	rs2693374	17:45399441:A:G	rs56220387	0.00021093	-0.108844	-5.58814	14.2266
17:45593869:C:T	rs2532372	17:45399441:A:G	rs56220387	0.000210114	-0.0997141	-5.58746	14.2227
17:46143497:AAAAT:A	rs67732273	17:45399441:A:G	rs56220387	0.000208234	-0.0992667	-5.5859	14.2137
17:45589065:T:C	rs62064409	17:45399441:A:G	rs56220387	0.000206378	-0.0999213	-5.58434	14.2048
17:45924183:G:GC	rs66918679	17:45399441:A:G	rs56220387	0.000206142	-0.0991564	-5.58414	14.2036
17:45589999:T:C	rs2950012	17:45399441:A:G	rs56220387	0.000203861	-0.0939592	-5.5822	14.1925
17:46129994:C:T	rs62063201	17:45399441:A:G	rs56220387	0.000203546	-0.0994258	-5.58193	14.191
17:45892413:G:T	rs17770337	17:45399441:A:G	rs56220387	0.000202978	-0.0988827	-5.58144	14.1882
17:45956843:T:C	rs56279806	17:45399441:A:G	rs56220387	0.00020123	-0.108224	-5.57993	14.1795
17:45707983:T:C	rs61667602	17:45399441:A:G	rs56220387	0.000200011	-0.0989701	-5.57887	14.1734
17:46232735:A:G	rs2696682	17:45399441:A:G	rs56220387	0.000199609	-0.0993186	-5.57852	14.1714
17:46130157:T:A	rs113758975	17:45399441:A:G	rs56220387	0.000198627	-0.0999554	-5.57766	14.1665
17:46211866:G:T	rs2732631	17:45399441:A:G	rs56220387	0.000198515	-0.0992327	-5.57756	14.1659
17:45781116:C:T	rs78917495	17:45399441:A:G	rs56220387	0.000198338	-0.0989212	-5.57741	14.165
17:45618888:A:G	rs675726	17:45399441:A:G	rs56220387	0.000197491	-0.0995126	-5.57666	14.1608
17:45588102:T:G	rs2458198	17:45399441:A:G	rs56220387	0.000197371	-0.0939692	-5.57655	14.1602
17:45592557:T:C	rs62064433	17:45399441:A:G	rs56220387	0.000195889	-0.099653	-5.57524	14.1526
17:45930361:C:T	rs62061710	17:45399441:A:G	rs56220387	0.000195852	-0.0988022	-5.57521	14.1524
17:45636813:C:CT		17:45399441:A:G	rs56220387	0.000195629	-0.100175	-5.57501	14.1513
17:45914867:C:T	rs55788678	17:45399441:A:G	rs56220387	0.000195543	-0.0988178	-5.57493	14.1508
17:45939235:A:AG	rs66898308	17:45399441:A:G	rs56220387	0.00019506	-0.0988313	-5.5745	14.1484
17:46204015:A:G	rs2696450	17:45399441:A:G	rs56220387	0.000194847	-0.108415	-5.57431	14.1473
17:45937615:G:T	rs62061723	17:45399441:A:G	rs56220387	0.000193663	-0.0991916	-5.57324	14.1412
17:45776556:G:A	rs56303031	17:45399441:A:G	rs56220387	0.000193471	-0.098826	-5.57307	14.1402
17:46216597:T:A	rs2458204	17:45399441:A:G	rs56220387	0.000192218	-0.0991415	-5.57193	14.1337
17:46192927:G:T	rs56266533	17:45399441:A:G	rs56220387	0.000192013	-0.108341	-5.57175	14.1326
17:45926527:A:G	rs62059004	17:45399441:A:G	rs56220387	0.000191187	-0.0987469	-5.57099	14.1283
17:45883552:T:C	rs56301449	17:45399441:A:G	rs56220387	0.000190872	-0.0987403	-5.57071	14.1267
17:46213484:T:A	rs78826239	17:45399441:A:G	rs56220387	0.000190244	-0.100498	-5.57013	14.1234
17:46049919:CTT:C		17:45399441:A:G	rs56220387	0.000189677	-0.0991257	-5.56961	14.1204
17:45632761:T:A	rs81632	17:45399441:A:G	rs56220387	0.000189524	-0.0993867	-5.56947	14.1196
17:46284683:T:TA	rs560470249	17:45399441:A:G	rs56220387	0.00018926	-0.108476	-5.56922	14.1182
17:45869810:AC:A	rs67698634	17:45399441:A:G	rs56220387	0.000189172	-0.0988004	-5.56914	14.1177
17:46025375:TCA:T	rs66561280	17:45399441:A:G	rs56220387	0.000188733	-0.0990401	-5.56874	14.1154
17:45981333:TAGG:T	rs66635171	17:45399441:A:G	rs56220387	0.000187574	-0.0989053	-5.56766	14.1092
17:46016387:T:G	rs62062277	17:45399441:A:G	rs56220387	0.000187479	-0.0988006	-5.56757	14.1087
17:45969850:T:G	rs62641967	17:45399441:A:G	rs56220387	0.000187114	-0.0987311	-5.56723	14.1068
17:46196082:C:A	rs2532232	17:45399441:A:G	rs56220387	0.000186654	-0.108245	-5.5668	14.1043
17:45927995:G:A	rs112166495	17:45399441:A:G	rs56220387	0.000185711	-0.0988835	-5.56591	14.0993
17:45630589:C:A	rs396593	17:45399441:A:G	rs56220387	0.000185315	-0.0993108	-5.56554	14.0971
17:45634173:G:C	rs2942169	17:45399441:A:G	rs56220387	0.000184807	-0.0992862	-5.56506	14.0944
17:46198283:CTAT:C	rs67542749	17:45399441:A:G	rs56220387	0.00018476	-0.0990081	-5.56502	14.0941
17:45914917:A:G	rs55810795	17:45399441:A:G	rs56220387	0.000184724	-0.0986213	-5.56498	14.0939
17:45883446:A:T	rs56338487	17:45399441:A:G	rs56220387	0.000184692	-0.0985764	-5.56495	14.0938
17:45932510:C:A	rs62061712	17:45399441:A:G	rs56220387	0.000184461	-0.0986343	-5.56473	14.0925
17:46218885:T:C	rs2458207	17:45399441:A:G	rs56220387	0.000184353	-0.0989902	-5.56463	14.0919
17:46090929:CTTA:C	rs68061108	17:45399441:A:G	rs56220387	0.000183715	-0.0988376	-5.56402	14.0885
17:45930398:T:C	rs62061711	17:45399441:A:G	rs56220387	0.000183523	-0.0985923	-5.56384	14.0874
17:46227660:G:A	rs382104	17:45399441:A:G	rs56220387	0.000182639	-0.0989897	-5.563	14.0826
17:46183278:AT:A		17:45399441:A:G	rs56220387	0.00018239	-0.108136	-5.56276	14.0812
17:45780821:G:T	rs62057065	17:45399441:A:G	rs56220387	0.000181861	-0.0986604	-5.56225	14.0783
17:46093484:AAT:A		17:45399441:A:G	rs56220387	0.000181211	-0.108152	-5.56162	14.0747
17:45862570:G:A	rs62054857	17:45399441:A:G	rs56220387	0.000181184	-0.0985342	-5.5616	14.0746
17:45930407:CAAAA:C		17:45399441:A:G	rs56220387	0.000181175	-0.0987528	-5.56159	14.0745
17:45894659:TC:T	rs144722105	17:45399441:A:G	rs56220387	0.000180582	-0.0985848	-5.56101	14.0713
17:46083780:T:G	rs55987700	17:45399441:A:G	rs56220387	0.000180326	-0.0987279	-5.56077	14.0698
17:45637652:T:C	rs2942167	17:45399441:A:G	rs56220387	0.000180258	-0.099198	-5.5607	14.0695
17:45929530:T:C	rs62061706	17:45399441:A:G	rs56220387	0.000180224	-0.0984404	-5.56067	14.0693
17:46086182:CGCAG:C	rs774552909	17:45399441:A:G	rs56220387	0.000180158	-0.107913	-5.5606	14.0689
17:46059945:G:A	rs55690782	17:45399441:A:G	rs56220387	0.000180065	-0.0987068	-5.56051	14.0684
17:46049325:G:A	rs111327992	17:45399441:A:G	rs56220387	0.000179875	-0.0986802	-5.56033	14.0673
17:46218864:T:A	rs78358711	17:45399441:A:G	rs56220387	0.000179859	-0.0989569	-5.56031	14.0672
17:45780960:C:T	rs62057067	17:45399441:A:G	rs56220387	0.000179647	-0.0986162	-5.56011	14.0661
17:46218816:C:T	rs2532411	17:45399441:A:G	rs56220387	0.000179644	-0.108125	-5.5601	14.066
17:46242003:T:C	rs2532382	17:45399441:A:G	rs56220387	0.000179359	-0.0994689	-5.55982	14.0645
17:45632049:C:T	rs436667	17:45399441:A:G	rs56220387	0.000178477	-0.0991854	-5.55896	14.0595
17:45636559:A:G	rs241041	17:45399441:A:G	rs56220387	0.000178154	-0.0989213	-5.55864	14.0577
17:46220843:T:C	rs2429445	17:45399441:A:G	rs56220387	0.000178076	-0.098897	-5.55857	14.0573
17:45964855:A:G	rs56166491	17:45399441:A:G	rs56220387	0.000178031	-0.0985231	-5.55852	14.057
17:45856424:G:T	rs142955985	17:45399441:A:G	rs56220387	0.000178009	-0.0987533	-5.5585	14.0569
17:46227544:G:C	rs2253488	17:45399441:A:G	rs56220387	0.000177616	-0.098932	-5.55811	14.0547
17:45961642:G:A	rs17650860	17:45399441:A:G	rs56220387	0.000177576	-0.0989337	-5.55808	14.0545
17:45959042:T:G	rs62063276	17:45399441:A:G	rs56220387	0.000177487	-0.0985341	-5.55799	14.054
17:45862655:G:A	rs79412431	17:45399441:A:G	rs56220387	0.000177218	-0.0986971	-5.55772	14.0524
17:45628152:A:G	rs376120	17:45399441:A:G	rs56220387	0.000177035	-0.0991657	-5.55754	14.0514
17:45869341:T:C	rs739643	17:45399441:A:G	rs56220387	0.000176877	-0.0984879	-5.55738	14.0505
17:45766577:G:A	rs62055894	17:45399441:A:G	rs56220387	0.000176567	-0.0985871	-5.55708	14.0488
17:45782325:C:G	rs62057071	17:45399441:A:G	rs56220387	0.000176558	-0.0985602	-5.55707	14.0487
17:45909066:G:A	rs12150125	17:45399441:A:G	rs56220387	0.000176303	-0.0984578	-5.55682	14.0473
17:45637307:A:T	rs241039	17:45399441:A:G	rs56220387	0.00017622	-0.0991423	-5.55673	14.0468
17:45766678:A:G	rs62055895	17:45399441:A:G	rs56220387	0.000176182	-0.0985809	-5.55669	14.0466
17:45719721:A:T	rs56167344	17:45399441:A:G	rs56220387	0.000176174	-0.0986152	-5.55669	14.0465
17:45766029:C:T	rs75257002	17:45399441:A:G	rs56220387	0.000175865	-0.0987385	-5.55638	14.0448
17:45769729:C:T	rs113762994	17:45399441:A:G	rs56220387	0.000175504	-0.0985782	-5.55602	14.0427
17:45760705:C:T	rs28439278	17:45399441:A:G	rs56220387	0.000175227	-0.0985865	-5.55574	14.0412
17:45637484:G:A	rs2942168	17:45399441:A:G	rs56220387	0.000175208	-0.098868	-5.55572	14.041
17:45777170:C:A	rs62055957	17:45399441:A:G	rs56220387	0.000175167	-0.0985355	-5.55568	14.0408
17:45761344:T:C	rs62055887	17:45399441:A:G	rs56220387	0.000174914	-0.098578	-5.55543	14.0394
17:46173303:TA:T	rs66525611	17:45399441:A:G	rs56220387	0.000174724	-0.0987672	-5.55524	14.0383
17:45876918:G:A	rs62055502	17:45399441:A:G	rs56220387	0.000174457	-0.0984045	-5.55497	14.0367
17:45904429:G:A	rs113589236	17:45399441:A:G	rs56220387	0.000173639	-0.0987597	-5.55415	14.032
17:45922163:G:C	rs62058965	17:45399441:A:G	rs56220387	0.000173533	-0.0983777	-5.55404	14.0314
17:45939758:G:T	rs62061727	17:45399441:A:G	rs56220387	0.000173487	-0.0984393	-5.55399	14.0312
17:46188924:G:C	rs2696569	17:45399441:A:G	rs56220387	0.000173403	-0.0987628	-5.55391	14.0307
17:46165988:A:AG	rs72245049	17:45399441:A:G	rs56220387	0.000173303	-0.0990418	-5.55381	14.0301
17:46233595:A:AT		17:45399441:A:G	rs56220387	0.000173218	-0.100188	-5.55372	14.0296
17:45861889:T:C	rs56347602	17:45399441:A:G	rs56220387	0.000173024	-0.098391	-5.55353	14.0285
17:45919355:C:G	rs113271363	17:45399441:A:G	rs56220387	0.000172585	-0.0984153	-5.55308	14.026
17:46225000:G:C	rs868377626	17:45399441:A:G	rs56220387	0.000172398	-0.108144	-5.55289	14.0249
17:45705342:T:C	rs62056906	17:45399441:A:G	rs56220387	0.000172395	-0.0986009	-5.55289	14.0249
17:45642504:G:A	rs3108317	17:45399441:A:G	rs56220387	0.000172245	-0.099078	-5.55273	14.024
17:45879024:T:C	rs62055516	17:45399441:A:G	rs56220387	0.000172007	-0.0983713	-5.55249	14.0226
17:46086187:T:A	rs527460469	17:45399441:A:G	rs56220387	0.000171679	-0.107725	-5.55216	14.0207
17:45939976:A:G	rs62061730	17:45399441:A:G	rs56220387	0.000171628	-0.0984085	-5.55211	14.0204
17:46253931:G:T	rs2907478	17:45399441:A:G	rs56220387	0.000171599	-0.0991005	-5.55208	14.0202
17:45932752:G:C	rs2316783	17:45399441:A:G	rs56220387	0.000171281	-0.0983843	-5.55175	14.0184
17:46061011:G:GA	rs111990897	17:45399441:A:G	rs56220387	0.000171189	-0.0986353	-5.55166	14.0178
17:45939917:A:G	rs62061729	17:45399441:A:G	rs56220387	0.000171107	-0.0983957	-5.55157	14.0174
17:45879368:C:A	rs55768605	17:45399441:A:G	rs56220387	0.000170983	-0.0983418	-5.55145	14.0166
17:46130778:C:G	rs17661428	17:45399441:A:G	rs56220387	0.000170822	-0.098731	-5.55128	14.0157
17:45861516:G:A	rs55673092	17:45399441:A:G	rs56220387	0.000170648	-0.0983442	-5.5511	14.0147
17:45891892:G:GC	rs112297913	17:45399441:A:G	rs56220387	0.00017052	-0.0983429	-5.55097	14.0139
17:46041954:C:T	rs55893711	17:45399441:A:G	rs56220387	0.000170463	-0.0985568	-5.55091	14.0136
17:45630253:C:A	rs681485	17:45399441:A:G	rs56220387	0.00017013	-0.0990296	-5.55057	14.0116
17:45923862:G:A	rs62058968	17:45399441:A:G	rs56220387	0.00016997	-0.0983143	-5.5504	14.0107
17:45863319:G:A	rs62054859	17:45399441:A:G	rs56220387	0.000169887	-0.0983342	-5.55032	14.0102
17:45638253:G:C	rs2942165	17:45399441:A:G	rs56220387	0.000169791	-0.0990322	-5.55022	14.0096
17:45930127:C:T	rs62061709	17:45399441:A:G	rs56220387	0.000169468	-0.0983559	-5.54988	14.0077
17:46202191:TA:T	rs56382917	17:45399441:A:G	rs56220387	0.000169404	-0.0987372	-5.54982	14.0074
17:45772206:AT:A	rs66559210	17:45399441:A:G	rs56220387	0.00016915	-0.0985368	-5.54956	14.0059
17:45914878:G:A	rs56042957	17:45399441:A:G	rs56220387	0.000169068	-0.0983447	-5.54947	14.0054
17:46211854:C:T	rs2532417	17:45399441:A:G	rs56220387	0.000169062	-0.0987306	-5.54946	14.0053
17:45679319:A:G	rs757501	17:45399441:A:G	rs56220387	0.000168967	-0.0987864	-5.54937	14.0048
17:46003042:G:C	rs113894932	17:45399441:A:G	rs56220387	0.000168903	-0.0983733	-5.5493	14.0044
17:45925603:A:C	rs76090253	17:45399441:A:G	rs56220387	0.000168853	-0.0982343	-5.54925	14.0041
17:45677484:T:C	rs62055691	17:45399441:A:G	rs56220387	0.000168529	-0.098783	-5.54891	14.0022
17:45877320:G:A	rs916793	17:45399441:A:G	rs56220387	0.000168348	-0.0982818	-5.54872	14.0011
17:46125198:G:A	rs55669501	17:45399441:A:G	rs56220387	0.000168345	-0.0986416	-5.54872	14.0011
17:45911518:T:C	rs62056837	17:45399441:A:G	rs56220387	0.00016815	-0.0983033	-5.54852	13.9999
17:45869276:T:C	rs2316774	17:45399441:A:G	rs56220387	0.000168064	-0.0982469	-5.54843	13.9994
17:46217617:C:A	rs2532413	17:45399441:A:G	rs56220387	0.000168028	-0.0987339	-5.54839	13.9992
17:46076241:T:A	rs62060842	17:45399441:A:G	rs56220387	0.000167999	-0.0985361	-5.54836	13.999
17:45965573:G:A	rs112003311	17:45399441:A:G	rs56220387	0.000167977	-0.0987028	-5.54833	13.9989
17:45773652:T:C	rs62055943	17:45399441:A:G	rs56220387	0.000167965	-0.0984116	-5.54832	13.9988
17:45767636:C:G	rs62055900	17:45399441:A:G	rs56220387	0.000167955	-0.0984648	-5.54831	13.9988
17:45630254:G:T	rs594591	17:45399441:A:G	rs56220387	0.000167905	-0.0989968	-5.54826	13.9985
17:45926710:T:C	rs76500077	17:45399441:A:G	rs56220387	0.000167886	-0.0983158	-5.54824	13.9984
17:46288614:A:T	rs2732608	17:45399441:A:G	rs56220387	0.000167774	-0.100051	-5.54812	13.9977
17:46078559:TACAA:T	rs67212864	17:45399441:A:G	rs56220387	0.000167741	-0.0985105	-5.54809	13.9975
17:45874351:G:A	rs2055794	17:45399441:A:G	rs56220387	0.000167604	-0.0983066	-5.54794	13.9967
17:45716022:C:T	rs1105569	17:45399441:A:G	rs56220387	0.000167397	-0.0984426	-5.54773	13.9954
17:45696241:T:G	rs17688511	17:45399441:A:G	rs56220387	0.000167304	-0.0986566	-5.54763	13.9949
17:45945067:T:C	rs79765413	17:45399441:A:G	rs56220387	0.000167247	-0.0984027	-5.54757	13.9945
17:45760416:A:G	rs79882507	17:45399441:A:G	rs56220387	0.000167152	-0.098414	-5.54747	13.994
17:45632501:T:G	rs650927	17:45399441:A:G	rs56220387	0.000167151	-0.0989857	-5.54747	13.994
17:46126933:AC:A	rs67011674	17:45399441:A:G	rs56220387	0.000167109	-0.0988284	-5.54743	13.9937
17:46016598:T:C	rs62062279	17:45399441:A:G	rs56220387	0.000166997	-0.0983382	-5.54731	13.993
17:46194064:A:G	rs2532236	17:45399441:A:G	rs56220387	0.000166921	-0.0986946	-5.54723	13.9926
17:46075892:A:G	rs62060840	17:45399441:A:G	rs56220387	0.000166871	-0.0984811	-5.54717	13.9923
17:45862066:G:T	rs56249080	17:45399441:A:G	rs56220387	0.000166853	-0.0982731	-5.54716	13.9922
17:46056452:TA:T	rs67822287	17:45399441:A:G	rs56220387	0.000166818	-0.0984959	-5.54712	13.992
17:45698695:C:T	rs12150454	17:45399441:A:G	rs56220387	0.000166699	-0.0986307	-5.54699	13.9913
17:46016261:A:G	rs62062276	17:45399441:A:G	rs56220387	0.000166457	-0.0983687	-5.54674	13.9898
17:45881726:G:T	rs56343551	17:45399441:A:G	rs56220387	0.000166325	-0.098255	-5.5466	13.989
17:45759725:T:C	rs56168907	17:45399441:A:G	rs56220387	0.000166304	-0.098404	-5.54658	13.9889
17:45645823:G:A	rs413917	17:45399441:A:G	rs56220387	0.000166081	-0.0987322	-5.54634	13.9875
17:45892535:G:A	rs62056774	17:45399441:A:G	rs56220387	0.000166044	-0.098255	-5.5463	13.9873
17:45680759:A:G	rs62055696	17:45399441:A:G	rs56220387	0.000166005	-0.0990469	-5.54626	13.9871
17:46226302:G:T	rs660838	17:45399441:A:G	rs56220387	0.000165652	-0.0986986	-5.54589	13.985
17:45893840:CTAATT:C	rs111907488	17:45399441:A:G	rs56220387	0.000165621	-0.0987325	-5.54586	13.9848
17:45926233:C:T	rs56249311	17:45399441:A:G	rs56220387	0.000165377	-0.0982655	-5.5456	13.9833
17:45934459:A:C	rs17564983	17:45399441:A:G	rs56220387	0.000165239	-0.0982745	-5.54545	13.9825
17:45917732:G:A	rs17564153	17:45399441:A:G	rs56220387	0.000165072	-0.098243	-5.54527	13.9814
17:45856464:G:T	rs80209523	17:45399441:A:G	rs56220387	0.000165069	-0.0985379	-5.54527	13.9814
17:45868572:C:T	rs62055478	17:45399441:A:G	rs56220387	0.000164999	-0.0982299	-5.5452	13.981
17:46165985:T:TCG	rs76475392	17:45399441:A:G	rs56220387	0.000164981	-0.0986482	-5.54518	13.9809
17:45769302:C:A	rs62055903	17:45399441:A:G	rs56220387	0.000164769	-0.098366	-5.54495	13.9796
17:46106424:G:A	rs79923708	17:45399441:A:G	rs56220387	0.000164545	-0.0985154	-5.54471	13.9782
17:45696889:TAGCC:T	rs112462421	17:45399441:A:G	rs56220387	0.000164521	-0.0985809	-5.54469	13.9781
17:45885616:G:A	rs77426526	17:45399441:A:G	rs56220387	0.000164505	-0.0982099	-5.54467	13.978
17:46174182:G:A	rs62060915	17:45399441:A:G	rs56220387	0.000164407	-0.0985911	-5.54456	13.9774
17:45779763:A:C	rs76830096	17:45399441:A:G	rs56220387	0.000164243	-0.0983337	-5.54439	13.9764
17:45772421:A:T	rs62055939	17:45399441:A:G	rs56220387	0.00016417	-0.0983558	-5.54431	13.976
17:45922419:C:G	rs1967981	17:45399441:A:G	rs56220387	0.000164072	-0.0982044	-5.54421	13.9754
17:45721409:G:C	rs62054372	17:45399441:A:G	rs56220387	0.000164021	-0.0984866	-5.54415	13.9751
17:45917257:G:A	rs112647192	17:45399441:A:G	rs56220387	0.000163986	-0.0982266	-5.54411	13.9748
17:45888812:C:A	rs62055553	17:45399441:A:G	rs56220387	0.000163944	-0.098198	-5.54407	13.9746
17:46255063:C:T	rs2732625	17:45399441:A:G	rs56220387	0.000163921	-0.0989541	-5.54404	13.9745
17:46220812:A:G	rs2469922	17:45399441:A:G	rs56220387	0.000163763	-0.0986494	-5.54388	13.9735
17:45653270:G:T	rs241037	17:45399441:A:G	rs56220387	0.000163746	-0.0986953	-5.54386	13.9734
17:45888916:G:T	rs62055555	17:45399441:A:G	rs56220387	0.000163587	-0.0981918	-5.54369	13.9724
17:46222510:C:CT	rs112628729	17:45399441:A:G	rs56220387	0.000163491	-0.107847	-5.54358	13.9718
17:45873610:G:T	rs10491140	17:45399441:A:G	rs56220387	0.000163489	-0.0981615	-5.54358	13.9718
17:46076543:A:G	rs74825921	17:45399441:A:G	rs56220387	0.000163436	-0.0984287	-5.54352	13.9715
17:45938563:G:A	rs12150104	17:45399441:A:G	rs56220387	0.00016333	-0.0982412	-5.54341	13.9708
17:45879412:A:G	rs55653657	17:45399441:A:G	rs56220387	0.000163182	-0.0981937	-5.54325	13.9699
17:45718402:T:C	rs112995313	17:45399441:A:G	rs56220387	0.000163073	-0.0983795	-5.54313	13.9693
17:45980651:G:T	rs77527347	17:45399441:A:G	rs56220387	0.000163054	-0.0982882	-5.54311	13.9691
17:45695692:GA:G		17:45399441:A:G	rs56220387	0.000162978	-0.0988592	-5.54303	13.9687
17:45933295:A:G	rs113952577	17:45399441:A:G	rs56220387	0.000162975	-0.0982752	-5.54303	13.9687
17:45911763:CA:C		17:45399441:A:G	rs56220387	0.000162893	-0.0982544	-5.54294	13.9682
17:46047700:C:T	rs112578465	17:45399441:A:G	rs56220387	0.000162862	-0.0984184	-5.54291	13.968
17:45896286:C:T	rs62056780	17:45399441:A:G	rs56220387	0.000162601	-0.0981816	-5.54263	13.9664
17:45862243:A:T	rs56227067	17:45399441:A:G	rs56220387	0.00016247	-0.098198	-5.54248	13.9656
17:45673880:C:T	rs62053959	17:45399441:A:G	rs56220387	0.000162412	-0.0986864	-5.54242	13.9652
17:46059823:A:T	rs55714296	17:45399441:A:G	rs56220387	0.000162395	-0.0983917	-5.5424	13.9651
17:46092652:G:C	rs17576631	17:45399441:A:G	rs56220387	0.000162381	-0.0985339	-5.54239	13.965
17:45892586:T:C	rs62056775	17:45399441:A:G	rs56220387	0.000162326	-0.0981809	-5.54233	13.9647
17:45886050:C:G	rs112425426	17:45399441:A:G	rs56220387	0.000162135	-0.0981684	-5.54212	13.9635
17:45870674:C:T	rs62055483	17:45399441:A:G	rs56220387	0.000161921	-0.0981728	-5.54189	13.9622
17:45890196:T:C	rs79193046	17:45399441:A:G	rs56220387	0.000161826	-0.0982549	-5.54179	13.9616
17:45927888:T:A	rs113796169	17:45399441:A:G	rs56220387	0.000161713	-0.0982135	-5.54166	13.9609
17:46175050:G:C	rs2532264	17:45399441:A:G	rs56220387	0.000161701	-0.0987268	-5.54165	13.9608
17:45876448:G:A	rs62055498	17:45399441:A:G	rs56220387	0.000161607	-0.098159	-5.54155	13.9602
17:45921734:G:C	rs767059	17:45399441:A:G	rs56220387	0.000161437	-0.0981534	-5.54136	13.9592
17:45891770:C:T	rs17770296	17:45399441:A:G	rs56220387	0.000161316	-0.0981502	-5.54123	13.9584
17:45949129:A:G	rs74531363	17:45399441:A:G	rs56220387	0.000161247	-0.0985053	-5.54116	13.958
17:45894091:G:C	rs76594404	17:45399441:A:G	rs56220387	0.000161111	-0.0981511	-5.54101	13.9572
17:45886917:G:C	rs17691449	17:45399441:A:G	rs56220387	0.000160946	-0.0981794	-5.54083	13.9561
17:45934882:T:A	rs62061717	17:45399441:A:G	rs56220387	0.000160945	-0.0982838	-5.54083	13.9561
17:45885916:C:G	rs80254317	17:45399441:A:G	rs56220387	0.000160732	-0.0981415	-5.54059	13.9548
17:45834901:T:TG		17:45399441:A:G	rs56220387	0.000160718	-0.0987803	-5.54058	13.9547
17:45877727:T:C	rs113414067	17:45399441:A:G	rs56220387	0.000160646	-0.0981457	-5.5405	13.9543
17:45697593:T:C	rs17761838	17:45399441:A:G	rs56220387	0.000160614	-0.0985224	-5.54047	13.9541
17:45940575:G:T	rs62061732	17:45399441:A:G	rs56220387	0.000160601	-0.0982113	-5.54045	13.954
17:45759212:G:A	rs62055879	17:45399441:A:G	rs56220387	0.000160549	-0.0982905	-5.54039	13.9537
17:45965585:C:T	rs111751251	17:45399441:A:G	rs56220387	0.000160477	-0.0984926	-5.54032	13.9532
17:46076739:A:G	rs112197756	17:45399441:A:G	rs56220387	0.00016047	-0.0983744	-5.54031	13.9532
17:45928886:T:C	rs62061705	17:45399441:A:G	rs56220387	0.000160415	-0.0981779	-5.54025	13.9528
17:45882295:G:A	rs2019816	17:45399441:A:G	rs56220387	0.000160394	-0.0981471	-5.54022	13.9527
17:46061824:G:C	rs2316952	17:45399441:A:G	rs56220387	0.000160387	-0.0983657	-5.54022	13.9527
17:45898051:G:A	rs62056790	17:45399441:A:G	rs56220387	0.000160272	-0.0981359	-5.54009	13.9519
17:45935737:G:T	rs17650417	17:45399441:A:G	rs56220387	0.000160237	-0.0981783	-5.54005	13.9517
17:45710197:C:G	rs62056922	17:45399441:A:G	rs56220387	0.000160216	-0.0982914	-5.54003	13.9516
17:45898049:A:C	rs62056789	17:45399441:A:G	rs56220387	0.000160216	-0.0981343	-5.54003	13.9516
17:45902138:G:A	rs62056801	17:45399441:A:G	rs56220387	0.000160147	-0.0981315	-5.53995	13.9512
17:45769454:G:A	rs111374028	17:45399441:A:G	rs56220387	0.000160084	-0.0982713	-5.53988	13.9508
17:45893296:G:T	rs17691610	17:45399441:A:G	rs56220387	0.000160045	-0.0981271	-5.53984	13.9505
17:45892629:C:T	rs62056776	17:45399441:A:G	rs56220387	0.000160036	-0.0981369	-5.53983	13.9505
17:45927963:G:A	rs112454267	17:45399441:A:G	rs56220387	0.000159878	-0.0981914	-5.53966	13.9495
17:45891206:G:A	rs62056760	17:45399441:A:G	rs56220387	0.000159825	-0.0981217	-5.5396	13.9491
17:46065663:G:T	rs62060796	17:45399441:A:G	rs56220387	0.000159803	-0.0983531	-5.53958	13.949
17:45917142:GAGA:G	rs67180752	17:45399441:A:G	rs56220387	0.000159744	-0.0981424	-5.53951	13.9486
17:46217470:TA:T		17:45399441:A:G	rs56220387	0.000159734	-0.107991	-5.5395	13.9486
17:45935623:C:T	rs62061719	17:45399441:A:G	rs56220387	0.0001597	-0.0981687	-5.53946	13.9484
17:45684619:A:T	rs76927677	17:45399441:A:G	rs56220387	0.000159695	-0.0986063	-5.53946	13.9483
17:45871642:C:T	rs77092481	17:45399441:A:G	rs56220387	0.000159584	-0.0981855	-5.53933	13.9476
17:46120409:G:GCA	rs3057959	17:45399441:A:G	rs56220387	0.00015947	-0.0986438	-5.53921	13.9469
17:45957856:GAA:G		17:45399441:A:G	rs56220387	0.000159369	-0.0982124	-5.5391	13.9463
17:45936109:G:A	rs79857651	17:45399441:A:G	rs56220387	0.00015929	-0.0982249	-5.53901	13.9458
17:46170676:G:A	rs2532271	17:45399441:A:G	rs56220387	0.000159219	-0.0985119	-5.53893	13.9453
17:45909788:G:A	rs62056812	17:45399441:A:G	rs56220387	0.000159216	-0.0982664	-5.53893	13.9453
17:45879903:T:C	rs56101773	17:45399441:A:G	rs56220387	0.00015912	-0.0981133	-5.53882	13.9447
17:45681016:T:C	rs17761046	17:45399441:A:G	rs56220387	0.000159078	-0.0985828	-5.53878	13.9445
17:45679795:C:T	rs78487840	17:45399441:A:G	rs56220387	0.000159036	-0.0985819	-5.53873	13.9442
17:45905595:T:C	rs74573628	17:45399441:A:G	rs56220387	0.000158896	-0.0981132	-5.53858	13.9433
17:45902256:G:A	rs113834264	17:45399441:A:G	rs56220387	0.000158762	-0.0981069	-5.53843	13.9425
17:46022461:C:G	rs77747656	17:45399441:A:G	rs56220387	0.000158754	-0.098321	-5.53842	13.9424
17:45864344:C:T	rs75690239	17:45399441:A:G	rs56220387	0.000158719	-0.0981193	-5.53838	13.9422
17:46019869:G:C	rs62062289	17:45399441:A:G	rs56220387	0.000158498	-0.0983356	-5.53813	13.9408
17:46222512:A:T	rs62066124	17:45399441:A:G	rs56220387	0.000158227	-0.107735	-5.53783	13.9391
17:45981495:C:A	rs17651483	17:45399441:A:G	rs56220387	0.000158226	-0.098178	-5.53783	13.9391
17:45722143:A:C	rs55653963	17:45399441:A:G	rs56220387	0.000158154	-0.098263	-5.53775	13.9386
17:45928249:A:G	rs62059007	17:45399441:A:G	rs56220387	0.000158099	-0.0981247	-5.53769	13.9383
17:46248739:G:C	rs191247549	17:45399441:A:G	rs56220387	0.000158003	-0.0988319	-5.53758	13.9377
17:46017689:C:A	rs62062283	17:45399441:A:G	rs56220387	0.000157978	-0.0984104	-5.53756	13.9375
17:45912543:A:G	rs78209533	17:45399441:A:G	rs56220387	0.00015786	-0.0980953	-5.53742	13.9368
17:45888321:C:G	rs62055551	17:45399441:A:G	rs56220387	0.000157342	-0.0980748	-5.53685	13.9335
17:45936771:G:T	rs12150460	17:45399441:A:G	rs56220387	0.000157259	-0.098121	-5.53675	13.933
17:45761784:AT:A		17:45399441:A:G	rs56220387	0.000157231	-0.0983735	-5.53672	13.9328
17:46132262:T:C	rs17577954	17:45399441:A:G	rs56220387	0.000157156	-0.0984253	-5.53664	13.9323
17:45909818:T:C	rs111447859	17:45399441:A:G	rs56220387	0.000157135	-0.098114	-5.53662	13.9322
17:45915097:G:C	rs62056849	17:45399441:A:G	rs56220387	0.000156928	-0.0980711	-5.53638	13.9309
17:45775255:T:C	rs62055948	17:45399441:A:G	rs56220387	0.000156655	-0.0982364	-5.53608	13.9291
17:46080256:T:G	rs78938131	17:45399441:A:G	rs56220387	0.000156639	-0.0982924	-5.53606	13.929
17:46005615:G:A	rs62064668	17:45399441:A:G	rs56220387	0.000156632	-0.0981492	-5.53605	13.929
17:46078766:T:TTTA	rs75081565	17:45399441:A:G	rs56220387	0.000156626	-0.0983451	-5.53605	13.9289
17:45997733:T:C	rs2004673	17:45399441:A:G	rs56220387	0.000156598	-0.0981723	-5.53601	13.9287
17:45923244:G:A	rs8078495	17:45399441:A:G	rs56220387	0.000156523	-0.0980618	-5.53593	13.9283
17:45860305:C:T	rs77625338	17:45399441:A:G	rs56220387	0.0001565	-0.0980611	-5.5359	13.9281
17:46153281:C:T	rs2696573	17:45399441:A:G	rs56220387	0.000156325	-0.0984297	-5.53571	13.927
17:45901238:A:G	rs1467962	17:45399441:A:G	rs56220387	0.000156192	-0.0980554	-5.53556	13.9262
17:46068970:A:C	rs62060802	17:45399441:A:G	rs56220387	0.000156116	-0.0982901	-5.53547	13.9257
17:45951103:CA:C	rs67600861	17:45399441:A:G	rs56220387	0.000156006	-0.0981287	-5.53535	13.925
17:46075394:T:G	rs62060837	17:45399441:A:G	rs56220387	0.000155945	-0.0982809	-5.53528	13.9246
17:45929588:T:C	rs62061707	17:45399441:A:G	rs56220387	0.000155925	-0.0981709	-5.53526	13.9244
17:45886577:C:A	rs17770120	17:45399441:A:G	rs56220387	0.000155907	-0.0980524	-5.53524	13.9243
17:45896699:C:A	rs74496580	17:45399441:A:G	rs56220387	0.000155678	-0.098044	-5.53498	13.9229
17:45866591:G:C	rs56327054	17:45399441:A:G	rs56220387	0.000155589	-0.0980366	-5.53488	13.9223
17:46181056:G:T	rs758523	17:45399441:A:G	rs56220387	0.000155413	-0.0986038	-5.53468	13.9212
17:46004161:T:C	rs62064665	17:45399441:A:G	rs56220387	0.000155058	-0.0981053	-5.53428	13.9189
17:45913906:A:G	rs17563986	17:45399441:A:G	rs56220387	0.000155047	-0.0980292	-5.53426	13.9188
17:45729697:C:T	rs2864087	17:45399441:A:G	rs56220387	0.000154418	-0.0981661	-5.53355	13.9147
17:45745032:T:C	rs2004260	17:45399441:A:G	rs56220387	0.000154351	-0.0981714	-5.53347	13.9143
17:46082306:A:G	rs111519055	17:45399441:A:G	rs56220387	0.000154286	-0.0982317	-5.5334	13.9139
17:45915440:A:G	rs62056851	17:45399441:A:G	rs56220387	0.000154105	-0.0980179	-5.53319	13.9127
17:45868321:C:A	rs62055477	17:45399441:A:G	rs56220387	0.00015407	-0.0980057	-5.53315	13.9125
17:45943179:A:G	rs62062773	17:45399441:A:G	rs56220387	0.000153958	-0.0980624	-5.53302	13.9117
17:46068991:T:C	rs75975083	17:45399441:A:G	rs56220387	0.000153792	-0.0982511	-5.53283	13.9107
17:45673573:T:C	rs62053957	17:45399441:A:G	rs56220387	0.000153774	-0.0984737	-5.53281	13.9106
17:45892320:T:A	rs62056761	17:45399441:A:G	rs56220387	0.000153718	-0.0980085	-5.53275	13.9102
17:46052583:C:G	rs62063678	17:45399441:A:G	rs56220387	0.000153706	-0.0982308	-5.53274	13.9101
17:46005589:A:AT		17:45399441:A:G	rs56220387	0.000153552	-0.0984839	-5.53256	13.9091
17:45659674:G:A	rs241023	17:45399441:A:G	rs56220387	0.000153519	-0.0984809	-5.53252	13.9089
17:45874233:CAGAT:C	rs67344622	17:45399441:A:G	rs56220387	0.000153415	-0.0980339	-5.5324	13.9082
17:46082483:T:C	rs17576165	17:45399441:A:G	rs56220387	0.000153307	-0.098183	-5.53228	13.9075
17:45714886:C:A	rs55973918	17:45399441:A:G	rs56220387	0.000153282	-0.0981438	-5.53225	13.9073
17:46099938:TA:T	rs67668514	17:45399441:A:G	rs56220387	0.000153252	-0.0983987	-5.53222	13.9072
17:45897111:A:T	rs76632685	17:45399441:A:G	rs56220387	0.000153233	-0.0979956	-5.53219	13.907
17:46189165:G:A	rs2696566	17:45399441:A:G	rs56220387	0.000153163	-0.0985514	-5.53211	13.9066
17:46025323:G:C	rs1052594	17:45399441:A:G	rs56220387	0.000153103	-0.0982118	-5.53204	13.9062
17:45677210:C:G	rs62055690	17:45399441:A:G	rs56220387	0.000153045	-0.0984601	-5.53198	13.9058
17:45896047:A:G	rs78720789	17:45399441:A:G	rs56220387	0.000152988	-0.0979986	-5.53191	13.9054
17:45935658:T:C	rs17650381	17:45399441:A:G	rs56220387	0.000152958	-0.0980191	-5.53188	13.9052
17:45875804:C:T	rs111321973	17:45399441:A:G	rs56220387	0.000152955	-0.0979989	-5.53187	13.9052
17:46044988:A:G	rs62063667	17:45399441:A:G	rs56220387	0.000152857	-0.0985217	-5.53176	13.9046
17:46199065:T:TAGAA	rs56064238	17:45399441:A:G	rs56220387	0.000152811	-0.0984184	-5.53171	13.9043
17:46046319:G:A	rs74571696	17:45399441:A:G	rs56220387	0.000152774	-0.0982044	-5.53167	13.904
17:45859438:A:G	rs62054839	17:45399441:A:G	rs56220387	0.000152759	-0.0980413	-5.53165	13.9039
17:46005080:G:A	rs74846646	17:45399441:A:G	rs56220387	0.000152734	-0.0982078	-5.53162	13.9038
17:46052631:AAAC:A		17:45399441:A:G	rs56220387	0.000152723	-0.0983026	-5.53161	13.9037
17:45873854:T:G	rs34416056	17:45399441:A:G	rs56220387	0.000152621	-0.0979825	-5.53149	13.903
17:46016767:CA:C	rs67084886	17:45399441:A:G	rs56220387	0.00015256	-0.098226	-5.53142	13.9026
17:46015435:G:A	rs12149995	17:45399441:A:G	rs56220387	0.000152469	-0.0980433	-5.53131	13.902
17:45697846:CCTT:C	rs113500055	17:45399441:A:G	rs56220387	0.000152442	-0.0983473	-5.53128	13.9019
17:46044103:C:T	rs41399444	17:45399441:A:G	rs56220387	0.000152371	-0.0981953	-5.5312	13.9014
17:45978272:T:A	rs754513	17:45399441:A:G	rs56220387	0.000152236	-0.0980537	-5.53104	13.9005
17:46255604:A:G	rs2532364	17:45399441:A:G	rs56220387	0.000152125	-0.0990086	-5.53092	13.8998
17:45714960:C:T	rs56220242	17:45399441:A:G	rs56220387	0.000152084	-0.0981338	-5.53087	13.8995
17:46091142:C:T	rs111364350	17:45399441:A:G	rs56220387	0.000152019	-0.0982521	-5.53079	13.8991
17:46084619:T:G	rs2316955	17:45399441:A:G	rs56220387	0.000151954	-0.0981928	-5.53072	13.8986
17:46074331:A:T	rs62060834	17:45399441:A:G	rs56220387	0.000151919	-0.0981901	-5.53068	13.8984
17:45936598:T:TC	rs55939347	17:45399441:A:G	rs56220387	0.00015172	-0.0983638	-5.53045	13.8971
17:45663662:A:G	rs62053940	17:45399441:A:G	rs56220387	0.000151714	-0.0984481	-5.53044	13.8971
17:45715220:A:C	rs1880749	17:45399441:A:G	rs56220387	0.000151497	-0.0981081	-5.53019	13.8956
17:46064589:T:A	rs62060792	17:45399441:A:G	rs56220387	0.00015128	-0.098191	-5.52994	13.8942
17:45672213:T:C	rs17687534	17:45399441:A:G	rs56220387	0.000151209	-0.0984298	-5.52985	13.8937
17:45877616:TTCTCTTCCTCA:T	rs67040965	17:45399441:A:G	rs56220387	0.000151151	-0.0981026	-5.52979	13.8933
17:45717872:G:A	rs76007856	17:45399441:A:G	rs56220387	0.000151148	-0.0981166	-5.52978	13.8933
17:45691101:C:T	rs56100013	17:45399441:A:G	rs56220387	0.000151133	-0.098342	-5.52977	13.8932
17:45947294:G:C	rs62062786	17:45399441:A:G	rs56220387	0.00015113	-0.0980267	-5.52976	13.8932
17:45917020:C:A	rs17649518	17:45399441:A:G	rs56220387	0.00015111	-0.0979668	-5.52974	13.8931
17:46030121:GT:G		17:45399441:A:G	rs56220387	0.000151024	-0.0987405	-5.52964	13.8925
17:45716843:G:C	rs4605208	17:45399441:A:G	rs56220387	0.00015088	-0.0981024	-5.52947	13.8916
17:46033166:G:A	rs36076725	17:45399441:A:G	rs56220387	0.000150801	-0.0981235	-5.52938	13.891
17:46202005:TCAAA:T	rs67746174	17:45399441:A:G	rs56220387	0.000150789	-0.0983883	-5.52936	13.891
17:45859446:G:A	rs62054840	17:45399441:A:G	rs56220387	0.000150788	-0.097991	-5.52936	13.8909
17:45673735:A:G	rs112637166	17:45399441:A:G	rs56220387	0.000150635	-0.0984219	-5.52918	13.8899
17:46192693:A:T	rs2696633	17:45399441:A:G	rs56220387	0.000150601	-0.0985199	-5.52914	13.8897
17:46090295:G:T	rs79923630	17:45399441:A:G	rs56220387	0.000150572	-0.0982047	-5.52911	13.8895
17:45671802:G:C	rs62053951	17:45399441:A:G	rs56220387	0.00015043	-0.098422	-5.52894	13.8886
17:46200744:AAT:A		17:45399441:A:G	rs56220387	0.000150378	-0.0982413	-5.52888	13.8882
17:45991558:G:A	rs1052551	17:45399441:A:G	rs56220387	0.000150366	-0.0979975	-5.52887	13.8881
17:45749271:G:A	rs12150672	17:45399441:A:G	rs56220387	0.000150292	-0.0980729	-5.52878	13.8877
17:46072171:C:G	rs12150627	17:45399441:A:G	rs56220387	0.000150262	-0.0981554	-5.52875	13.8874
17:46071308:A:G	rs62060810	17:45399441:A:G	rs56220387	0.000150198	-0.0981558	-5.52867	13.887
17:45862272:G:A	rs55719714	17:45399441:A:G	rs56220387	0.000150172	-0.0979536	-5.52864	13.8869
17:45997215:A:G	rs62063852	17:45399441:A:G	rs56220387	0.000150073	-0.0980124	-5.52853	13.8862
17:46065513:C:T	rs17575773	17:45399441:A:G	rs56220387	0.000150063	-0.098158	-5.52851	13.8861
17:46059397:C:T	rs62060786	17:45399441:A:G	rs56220387	0.000150054	-0.0981525	-5.5285	13.8861
17:46073790:T:C	rs12150558	17:45399441:A:G	rs56220387	0.000150041	-0.0981503	-5.52849	13.886
17:45709764:T:C	rs17762535	17:45399441:A:G	rs56220387	0.000150032	-0.0980714	-5.52848	13.8859
17:46051510:T:A	rs17653836	17:45399441:A:G	rs56220387	0.000149984	-0.0981467	-5.52842	13.8856
17:46179445:A:AACAAG	rs56321995	17:45399441:A:G	rs56220387	0.000149893	-0.0983233	-5.52831	13.885
17:45646881:T:TA		17:45399441:A:G	rs56220387	0.000149821	-0.099033	-5.52823	13.8845
17:45723621:C:A	rs62054380	17:45399441:A:G	rs56220387	0.000149597	-0.0980734	-5.52797	13.883
17:45713283:C:A	rs75076131	17:45399441:A:G	rs56220387	0.00014956	-0.0980898	-5.52792	13.8828
17:46033175:G:A	rs35833914	17:45399441:A:G	rs56220387	0.00014941	-0.098114	-5.52775	13.8818
17:46215654:G:A	rs2668692	17:45399441:A:G	rs56220387	0.000149302	-0.0985648	-5.52762	13.881
17:45719175:T:A	rs1880750	17:45399441:A:G	rs56220387	0.000149243	-0.0980609	-5.52755	13.8806
17:46057544:G:A	rs62060767	17:45399441:A:G	rs56220387	0.000149172	-0.0981299	-5.52746	13.8802
17:46068226:A:G	rs62060800	17:45399441:A:G	rs56220387	0.000149171	-0.0981425	-5.52746	13.8802
17:45714102:T:C	rs75990322	17:45399441:A:G	rs56220387	0.000149164	-0.0980595	-5.52746	13.8801
17:45695719:G:A	rs17688452	17:45399441:A:G	rs56220387	0.000149141	-0.098283	-5.52743	13.88
17:45715976:A:G	rs1105570	17:45399441:A:G	rs56220387	0.0001491	-0.0980561	-5.52738	13.8797
17:45713545:A:T	rs62056936	17:45399441:A:G	rs56220387	0.000149086	-0.098056	-5.52736	13.8796
17:45708647:G:T	rs62056917	17:45399441:A:G	rs56220387	0.000148956	-0.0980535	-5.52721	13.8787
17:45714039:C:A	rs78803763	17:45399441:A:G	rs56220387	0.000148944	-0.0980535	-5.5272	13.8786
17:45656341:GC:G	rs68054598	17:45399441:A:G	rs56220387	0.000148807	-0.0983994	-5.52703	13.8777
17:46036998:C:A	rs62062325	17:45399441:A:G	rs56220387	0.00014876	-0.0982999	-5.52698	13.8774
17:45868746:T:C	rs1078830	17:45399441:A:G	rs56220387	0.000148703	-0.0979003	-5.52691	13.877
17:45733530:C:T	rs77804065	17:45399441:A:G	rs56220387	0.000148614	-0.0976099	-5.52681	13.8764
17:46057025:G:T	rs876944	17:45399441:A:G	rs56220387	0.000148512	-0.098115	-5.52669	13.8757
17:45658189:G:A	rs241026	17:45399441:A:G	rs56220387	0.000148478	-0.0983724	-5.52664	13.8755
17:45895755:G:C	rs111972148	17:45399441:A:G	rs56220387	0.000148467	-0.0979088	-5.52663	13.8754
17:45656889:TA:T	rs66618107	17:45399441:A:G	rs56220387	0.000148463	-0.0983761	-5.52663	13.8754
17:46203536:G:C	rs2732673	17:45399441:A:G	rs56220387	0.000148447	-0.0985534	-5.52661	13.8753
17:46149195:T:G	rs2696582	17:45399441:A:G	rs56220387	0.000148332	-0.098218	-5.52647	13.8745
17:45998471:T:C	rs1078269	17:45399441:A:G	rs56220387	0.000148316	-0.09797	-5.52645	13.8744
17:46160424:G:A	rs2696570	17:45399441:A:G	rs56220387	0.000148266	-0.0982857	-5.52639	13.8741
17:46029149:AAAG:A	rs66464057	17:45399441:A:G	rs56220387	0.000148262	-0.0981129	-5.52639	13.874
17:46205773:C:A	rs2732671	17:45399441:A:G	rs56220387	0.000148178	-0.098488	-5.52629	13.8735
17:46207368:G:C	rs2668669	17:45399441:A:G	rs56220387	0.000148175	-0.0983636	-5.52628	13.8735
17:46094188:G:A	rs62061792	17:45399441:A:G	rs56220387	0.000148169	-0.0982175	-5.52628	13.8734
17:45668910:G:T	rs17760733	17:45399441:A:G	rs56220387	0.000148151	-0.0981833	-5.52626	13.8733
17:45721180:A:G	rs75403953	17:45399441:A:G	rs56220387	0.000148028	-0.0980388	-5.52611	13.8725
17:46056282:A:C	rs62060765	17:45399441:A:G	rs56220387	0.000147959	-0.0981243	-5.52603	13.872
17:45728159:A:C	rs62054387	17:45399441:A:G	rs56220387	0.000147957	-0.0980546	-5.52603	13.872
17:46166504:T:C	rs62060891	17:45399441:A:G	rs56220387	0.00014795	-0.0983056	-5.52602	13.8719
17:46068799:C:G	rs17659743	17:45399441:A:G	rs56220387	0.000147941	-0.0981087	-5.52601	13.8719
17:46032403:C:G	rs1076222	17:45399441:A:G	rs56220387	0.000147884	-0.0980855	-5.52594	13.8715
17:45694127:G:A	rs62056866	17:45399441:A:G	rs56220387	0.000147834	-0.0982566	-5.52588	13.8712
17:45677543:A:G	rs62055692	17:45399441:A:G	rs56220387	0.000147797	-0.0983502	-5.52583	13.8709
17:45892742:C:A	rs78729125	17:45399441:A:G	rs56220387	0.000147785	-0.0978823	-5.52582	13.8708
17:46053558:A:T	rs112674766	17:45399441:A:G	rs56220387	0.000147632	-0.0981042	-5.52564	13.8698
17:46038203:C:A	rs11079729	17:45399441:A:G	rs56220387	0.000147605	-0.0980758	-5.52561	13.8696
17:45709860:G:A	rs62056920	17:45399441:A:G	rs56220387	0.000147602	-0.0980271	-5.5256	13.8696
17:45665088:AC:A	rs35707876	17:45399441:A:G	rs56220387	0.000147598	-0.0984167	-5.5256	13.8696
17:46057660:G:C	rs62060769	17:45399441:A:G	rs56220387	0.000147554	-0.0980946	-5.52554	13.8693
17:45720794:G:A	rs55989971	17:45399441:A:G	rs56220387	0.000147426	-0.0980199	-5.52539	13.8684
17:46076260:C:T	rs62060843	17:45399441:A:G	rs56220387	0.000147418	-0.0980937	-5.52538	13.8683
17:45738940:G:A	rs62054418	17:45399441:A:G	rs56220387	0.00014739	-0.0980258	-5.52535	13.8681
17:45648759:A:C	rs385691	17:45399441:A:G	rs56220387	0.000147364	-0.09835	-5.52532	13.868
17:46236851:A:G	rs113343439	17:45399441:A:G	rs56220387	0.000147272	-0.0983682	-5.52521	13.8673
17:45738740:C:A	rs75500942	17:45399441:A:G	rs56220387	0.000147167	-0.0980202	-5.52508	13.8666
17:45873979:C:A	rs62055492	17:45399441:A:G	rs56220387	0.000147138	-0.0978724	-5.52505	13.8664
17:45997744:A:T	rs2004674	17:45399441:A:G	rs56220387	0.000147125	-0.0979765	-5.52503	13.8664
17:45902102:T:A	rs62056800	17:45399441:A:G	rs56220387	0.000147112	-0.0978784	-5.52502	13.8663
17:45715609:G:A	rs1568949	17:45399441:A:G	rs56220387	0.000146938	-0.0980239	-5.52481	13.8651
17:45722444:G:C	rs76667867	17:45399441:A:G	rs56220387	0.000146915	-0.0980199	-5.52478	13.8649
17:45943695:C:T	rs79115768	17:45399441:A:G	rs56220387	0.000146852	-0.0979267	-5.5247	13.8645
17:45979467:G:A	rs1981998	17:45399441:A:G	rs56220387	0.000146833	-0.0979365	-5.52468	13.8644
17:46059437:G:T	rs62060787	17:45399441:A:G	rs56220387	0.000146823	-0.0980858	-5.52467	13.8643
17:45932555:A:G	rs7501759	17:45399441:A:G	rs56220387	0.000146523	-0.0979272	-5.52431	13.8622
17:46004815:A:G	rs111324579	17:45399441:A:G	rs56220387	0.000146502	-0.0979639	-5.52428	13.8621
17:46013726:G:C	rs62062269	17:45399441:A:G	rs56220387	0.000146475	-0.0979378	-5.52425	13.8619
17:45674232:GT:G	rs72004359	17:45399441:A:G	rs56220387	0.000146419	-0.0984639	-5.52418	13.8615
17:46011571:G:C	rs17652449	17:45399441:A:G	rs56220387	0.000146415	-0.0979282	-5.52418	13.8615
17:46122649:T:C	rs62061856	17:45399441:A:G	rs56220387	0.000146398	-0.0982007	-5.52416	13.8614
17:46012361:G:A	rs733969	17:45399441:A:G	rs56220387	0.000146384	-0.0979336	-5.52414	13.8613
17:45882806:C:T	rs79580365	17:45399441:A:G	rs56220387	0.000146261	-0.097842	-5.52399	13.8605
17:46239083:A:C	rs62073098	17:45399441:A:G	rs56220387	0.000146211	-0.0985137	-5.52393	13.8601
17:45670680:C:T	rs62053948	17:45399441:A:G	rs56220387	0.000146182	-0.0983174	-5.5239	13.8599
17:46094839:CA:C	rs66674327	17:45399441:A:G	rs56220387	0.000145954	-0.098156	-5.52362	13.8584
17:45691255:AG:A	rs56038959	17:45399441:A:G	rs56220387	0.000145904	-0.0982444	-5.52356	13.858
17:45708261:A:T	rs62056915	17:45399441:A:G	rs56220387	0.000145865	-0.0979915	-5.52352	13.8578
17:46043076:A:G	rs41374248	17:45399441:A:G	rs56220387	0.000145834	-0.0980448	-5.52348	13.8575
17:46013319:G:T	rs12150515	17:45399441:A:G	rs56220387	0.000145717	-0.0979203	-5.52334	13.8567
17:46054903:T:C	rs62063684	17:45399441:A:G	rs56220387	0.000145561	-0.0981006	-5.52315	13.8557
17:46057618:G:A	rs62060768	17:45399441:A:G	rs56220387	0.00014545	-0.0980536	-5.52301	13.8549
17:46255755:G:A	rs62073155	17:45399441:A:G	rs56220387	0.000145424	-0.0987612	-5.52298	13.8547
17:45699579:T:C	rs62056873	17:45399441:A:G	rs56220387	0.000145415	-0.0981979	-5.52297	13.8547
17:45711416:C:T	rs62056928	17:45399441:A:G	rs56220387	0.000145411	-0.0979782	-5.52297	13.8546
17:46189861:A:G	rs2732595	17:45399441:A:G	rs56220387	0.00014536	-0.0983999	-5.5229	13.8543
17:45915573:T:C	rs62056856	17:45399441:A:G	rs56220387	0.00014534	-0.0978447	-5.52288	13.8541
17:46239023:G:A	rs62073097	17:45399441:A:G	rs56220387	0.000145253	-0.0983079	-5.52278	13.8535
17:45947196:G:T	rs62062785	17:45399441:A:G	rs56220387	0.000145237	-0.0979148	-5.52276	13.8534
17:45762585:A:T	rs11079718	17:45399441:A:G	rs56220387	0.000145211	-0.0980437	-5.52272	13.8533
17:45694885:C:T	rs17688410	17:45399441:A:G	rs56220387	0.000145033	-0.0981898	-5.52251	13.852
17:46036597:C:T	rs12150438	17:45399441:A:G	rs56220387	0.000144969	-0.0980345	-5.52243	13.8516
17:46070208:G:A	rs55947022	17:45399441:A:G	rs56220387	0.000144918	-0.0980437	-5.52237	13.8512
17:46036125:T:C	rs12185225	17:45399441:A:G	rs56220387	0.000144869	-0.0980271	-5.52231	13.8509
17:45611539:A:G	rs28795799	17:45399441:A:G	rs56220387	0.000144827	-0.0984275	-5.52226	13.8506
17:46017505:A:G	rs9709338	17:45399441:A:G	rs56220387	0.000144736	-0.0980967	-5.52215	13.85
17:46031822:C:G	rs17574425	17:45399441:A:G	rs56220387	0.000144708	-0.0980326	-5.52211	13.8498
17:46076020:A:T	rs62060841	17:45399441:A:G	rs56220387	0.000144594	-0.0980339	-5.52197	13.849
17:46073098:T:C	rs974292	17:45399441:A:G	rs56220387	0.000144587	-0.0980361	-5.52197	13.8489
17:46070045:G:A	rs56318865	17:45399441:A:G	rs56220387	0.000144586	-0.0980318	-5.52196	13.8489
17:45685188:A:G	rs62055711	17:45399441:A:G	rs56220387	0.00014456	-0.0982879	-5.52193	13.8488
17:46076682:C:T	rs75530705	17:45399441:A:G	rs56220387	0.000144521	-0.0980352	-5.52188	13.8485
17:46030734:C:T	rs7350928	17:45399441:A:G	rs56220387	0.000144385	-0.0979912	-5.52172	13.8475
17:46017105:G:A	rs17652502	17:45399441:A:G	rs56220387	0.00014409	-0.0978769	-5.52136	13.8455
17:45684015:A:G	rs75115093	17:45399441:A:G	rs56220387	0.000144082	-0.0982718	-5.52135	13.8454
17:46008486:T:A	rs62064670	17:45399441:A:G	rs56220387	0.000144081	-0.0978836	-5.52135	13.8454
17:45664261:A:AT		17:45399441:A:G	rs56220387	0.00014407	-0.0984434	-5.52133	13.8454
17:45989268:C:G	rs17651700	17:45399441:A:G	rs56220387	0.000144035	-0.0978719	-5.52129	13.8451
17:46186679:T:C	rs2696706	17:45399441:A:G	rs56220387	0.000144013	-0.0983804	-5.52126	13.845
17:46197806:A:ACT	rs4061006	17:45399441:A:G	rs56220387	0.000143731	-0.0982388	-5.52092	13.843
17:45841285:C:G	rs62054811	17:45399441:A:G	rs56220387	0.000143689	-0.0978676	-5.52087	13.8427
17:45689128:A:AC	rs112904481	17:45399441:A:G	rs56220387	0.000143585	-0.0982077	-5.52074	13.842
17:45692150:C:A	rs56312737	17:45399441:A:G	rs56220387	0.000143472	-0.0981801	-5.5206	13.8412
17:45823403:C:T	rs113208170	17:45399441:A:G	rs56220387	0.000143449	-0.107342	-5.52057	13.841
17:45992604:C:G	rs78599197	17:45399441:A:G	rs56220387	0.000143357	-0.097853	-5.52046	13.8404
17:45856513:C:G	rs76563578	17:45399441:A:G	rs56220387	0.000143261	-0.0977883	-5.52034	13.8397
17:46202822:T:A	rs2732675	17:45399441:A:G	rs56220387	0.000143183	-0.0984157	-5.52024	13.8392
17:46076667:T:C	rs76154201	17:45399441:A:G	rs56220387	0.000143024	-0.098006	-5.52005	13.8381
17:45669052:T:A	rs79675109	17:45399441:A:G	rs56220387	0.000142911	-0.0982432	-5.51991	13.8373
17:46006791:T:C	rs113316734	17:45399441:A:G	rs56220387	0.000142761	-0.0978712	-5.51972	13.8362
17:46094199:C:A	rs62061793	17:45399441:A:G	rs56220387	0.000142728	-0.0980801	-5.51968	13.836
17:46064966:T:G	rs77184207	17:45399441:A:G	rs56220387	0.000142711	-0.0982024	-5.51966	13.8359
17:46078815:T:A	rs1987151	17:45399441:A:G	rs56220387	0.000142672	-0.0980452	-5.51961	13.8356
17:46117255:C:G	rs111880194	17:45399441:A:G	rs56220387	0.000142629	-0.0980529	-5.51956	13.8353
17:45669355:A:G	rs17687504	17:45399441:A:G	rs56220387	0.000142513	-0.0982399	-5.51942	13.8345
17:46143984:G:A	rs2532307	17:45399441:A:G	rs56220387	0.000142391	-0.0980341	-5.51927	13.8336
17:45697479:C:T	rs56391096	17:45399441:A:G	rs56220387	0.000142372	-0.0981311	-5.51924	13.8335
17:46018295:T:G	rs62062285	17:45399441:A:G	rs56220387	0.000142329	-0.0978448	-5.51919	13.8332
17:46068007:T:C	rs75641221	17:45399441:A:G	rs56220387	0.000142193	-0.0979884	-5.51902	13.8323
17:46238710:G:T	rs55653937	17:45399441:A:G	rs56220387	0.000142193	-0.098444	-5.51902	13.8323
17:46055092:G:A	rs62063686	17:45399441:A:G	rs56220387	0.000142153	-0.0979995	-5.51897	13.832
17:45723726:T:C	rs112570965	17:45399441:A:G	rs56220387	0.000142073	-0.0979089	-5.51887	13.8314
17:46055521:C:T	rs62060760	17:45399441:A:G	rs56220387	0.000142059	-0.0979771	-5.51885	13.8313
17:45948226:G:C	rs78026984	17:45399441:A:G	rs56220387	0.000142051	-0.0978309	-5.51884	13.8313
17:46087732:C:T	rs3912061	17:45399441:A:G	rs56220387	0.000141971	-0.097985	-5.51875	13.8307
17:45688986:G:C	rs17688205	17:45399441:A:G	rs56220387	0.000141917	-0.0981323	-5.51868	13.8303
17:45719791:TA:T	rs67268982	17:45399441:A:G	rs56220387	0.000141889	-0.0979137	-5.51864	13.8301
17:45857410:A:G	rs10445369	17:45399441:A:G	rs56220387	0.000141879	-0.097773	-5.51863	13.83
17:46095042:C:G	rs77044307	17:45399441:A:G	rs56220387	0.000141752	-0.098047	-5.51847	13.8291
17:45734811:C:T	rs1526125	17:45399441:A:G	rs56220387	0.000141651	-0.0978927	-5.51835	13.8284
17:46050105:GTGGTTTCACCA:G	rs66691703	17:45399441:A:G	rs56220387	0.000141612	-0.0980403	-5.5183	13.8282
17:46210790:T:C	rs2668653	17:45399441:A:G	rs56220387	0.000141542	-0.0981668	-5.51821	13.8277
17:45731650:C:T	rs4390635	17:45399441:A:G	rs56220387	0.000141487	-0.0978862	-5.51814	13.8273
17:45680872:C:T	rs62055698	17:45399441:A:G	rs56220387	0.000141374	-0.0982443	-5.518	13.8265
17:45857460:T:G	rs10445334	17:45399441:A:G	rs56220387	0.000141299	-0.0977578	-5.51791	13.8259
17:45734624:CTTAG:C	rs34291957	17:45399441:A:G	rs56220387	0.00014128	-0.0978969	-5.51788	13.8258
17:46092403:C:T	rs62061789	17:45399441:A:G	rs56220387	0.000141279	-0.0979945	-5.51788	13.8258
17:46105551:C:G	rs62061818	17:45399441:A:G	rs56220387	0.000141209	-0.0980564	-5.5178	13.8253
17:46045882:T:C	rs62063670	17:45399441:A:G	rs56220387	0.000141174	-0.0979643	-5.51775	13.8251
17:45950155:G:T	rs62062799	17:45399441:A:G	rs56220387	0.0001411	-0.097819	-5.51766	13.8245
17:45944953:G:A	rs75839508	17:45399441:A:G	rs56220387	0.000141016	-0.0978042	-5.51755	13.8239
17:45721218:CA:C	rs67085864	17:45399441:A:G	rs56220387	0.000140887	-0.0978865	-5.51739	13.823
17:46054256:G:A	rs62063682	17:45399441:A:G	rs56220387	0.000140857	-0.0979774	-5.51736	13.8228
17:46038520:C:T	rs12150090	17:45399441:A:G	rs56220387	0.000140852	-0.0979325	-5.51735	13.8228
17:45700379:C:A	rs17762073	17:45399441:A:G	rs56220387	0.000140836	-0.0980999	-5.51733	13.8227
17:45983409:C:T	rs63750417	17:45399441:A:G	rs56220387	0.000140815	-0.0978232	-5.5173	13.8225
17:46043242:A:G	rs79252344	17:45399441:A:G	rs56220387	0.000140708	-0.0979499	-5.51717	13.8218
17:46062975:G:A	rs2316953	17:45399441:A:G	rs56220387	0.000140678	-0.097947	-5.51713	13.8215
17:45984242:GT:G	rs66918226	17:45399441:A:G	rs56220387	0.000140575	-0.0978078	-5.517	13.8208
17:46077933:CT:C		17:45399441:A:G	rs56220387	0.000140366	-0.0979634	-5.51674	13.8193
17:45680712:G:A	rs112155389	17:45399441:A:G	rs56220387	0.000140292	-0.0983269	-5.51665	13.8188
17:45877050:A:AC	rs111362359	17:45399441:A:G	rs56220387	0.00014024	-0.0976907	-5.51658	13.8184
17:45964196:G:T	rs112058117	17:45399441:A:G	rs56220387	0.000140235	-0.0980742	-5.51657	13.8184
17:45735032:C:G	rs1526127	17:45399441:A:G	rs56220387	0.000140189	-0.0978585	-5.51652	13.8181
17:46190251:A:G	rs1918788	17:45399441:A:G	rs56220387	0.000140132	-0.0982633	-5.51644	13.8176
17:46098804:C:G	rs56240678	17:45399441:A:G	rs56220387	0.000140108	-0.0979807	-5.51641	13.8175
17:45880996:T:G	rs56356641	17:45399441:A:G	rs56220387	0.000140093	-0.0977631	-5.5164	13.8174
17:45945227:C:T	rs62062780	17:45399441:A:G	rs56220387	0.000140079	-0.0978255	-5.51638	13.8173
17:45991814:C:G	rs62063799	17:45399441:A:G	rs56220387	0.000140006	-0.097782	-5.51629	13.8167
17:45886825:C:A	rs17770186	17:45399441:A:G	rs56220387	0.000139992	-0.0977737	-5.51627	13.8167
17:46049209:C:T	rs62063675	17:45399441:A:G	rs56220387	0.000139851	-0.0979576	-5.51609	13.8156
17:46193786:G:A	rs2732658	17:45399441:A:G	rs56220387	0.000139634	-0.098331	-5.51582	13.8141
17:45944351:G:A	rs4327091	17:45399441:A:G	rs56220387	0.000139592	-0.0978532	-5.51576	13.8138
17:45685836:G:A	rs17688032	17:45399441:A:G	rs56220387	0.000139449	-0.098079	-5.51558	13.8128
17:46007167:T:C	rs74829364	17:45399441:A:G	rs56220387	0.000139384	-0.0977867	-5.5155	13.8123
17:46054193:C:A	rs62063680	17:45399441:A:G	rs56220387	0.000139207	-0.0979286	-5.51528	13.811
17:45679140:C:T	rs757502	17:45399441:A:G	rs56220387	0.000139103	-0.0982073	-5.51514	13.8103
17:45950645:T:G	rs62062801	17:45399441:A:G	rs56220387	0.000139095	-0.0977679	-5.51513	13.8102
17:45989502:C:A	rs372810927	17:45399441:A:G	rs56220387	0.000139008	-0.0978019	-5.51502	13.8096
17:45731579:C:T	rs62054392	17:45399441:A:G	rs56220387	0.000139004	-0.0978318	-5.51502	13.8096
17:45699025:G:C	rs12150435	17:45399441:A:G	rs56220387	0.000138884	-0.0980683	-5.51487	13.8087
17:45688015:G:C	rs77310586	17:45399441:A:G	rs56220387	0.000138634	-0.0980641	-5.51455	13.8069
17:45690262:G:A	rs62055752	17:45399441:A:G	rs56220387	0.000138547	-0.0980504	-5.51444	13.8063
17:45986357:A:C	rs9901937	17:45399441:A:G	rs56220387	0.000138515	-0.0977495	-5.5144	13.806
17:46123992:TG:T	rs56359268	17:45399441:A:G	rs56220387	0.000138467	-0.0980141	-5.51434	13.8057
17:45697649:T:C	rs62056872	17:45399441:A:G	rs56220387	0.000138402	-0.0980428	-5.51425	13.8052
17:45982882:G:A	rs56234850	17:45399441:A:G	rs56220387	0.000138327	-0.097746	-5.51416	13.8047
17:46139746:G:T	rs2532314	17:45399441:A:G	rs56220387	0.000138295	-0.0979265	-5.51412	13.8045
17:46183771:C:T	rs2732587	17:45399441:A:G	rs56220387	0.000138244	-0.0982544	-5.51405	13.8041
17:46059211:A:C	rs111372048	17:45399441:A:G	rs56220387	0.000138161	-0.0978844	-5.51395	13.8035
17:45857582:A:G	rs10445336	17:45399441:A:G	rs56220387	0.00013804	-0.0976809	-5.51379	13.8026
17:46106250:C:A	rs17576989	17:45399441:A:G	rs56220387	0.00013802	-0.0979484	-5.51376	13.8025
17:45995057:A:C	rs75944932	17:45399441:A:G	rs56220387	0.000138	-0.0977397	-5.51374	13.8023
17:45981350:G:T	rs62063782	17:45399441:A:G	rs56220387	0.000137809	-0.0977278	-5.51349	13.8009
17:45971573:AG:A	rs67305342	17:45399441:A:G	rs56220387	0.000137771	-0.0979158	-5.51345	13.8007
17:45990928:G:C	rs62063797	17:45399441:A:G	rs56220387	0.000137576	-0.0977236	-5.5132	13.7992
17:45984532:T:C	rs62063789	17:45399441:A:G	rs56220387	0.000137531	-0.0977322	-5.51314	13.7989
17:45663601:C:T	rs111273167	17:45399441:A:G	rs56220387	0.000137428	-0.0981211	-5.51301	13.7982
17:45689388:C:T	rs17688249	17:45399441:A:G	rs56220387	0.000137352	-0.0980335	-5.51291	13.7976
17:45610951:A:G	rs28768976	17:45399441:A:G	rs56220387	0.000137341	-0.0982611	-5.51289	13.7975
17:46288615:A:T	rs2696491	17:45399441:A:G	rs56220387	0.000137195	-0.099443	-5.51271	13.7965
17:45951341:G:A	rs74903707	17:45399441:A:G	rs56220387	0.000137142	-0.0977189	-5.51264	13.7961
17:45746835:G:A	rs111497072	17:45399441:A:G	rs56220387	0.00013692	-0.0977927	-5.51235	13.7945
17:45744319:C:A	rs74464991	17:45399441:A:G	rs56220387	0.000136917	-0.0977914	-5.51235	13.7944
17:46037006:T:C	rs62062133	17:45399441:A:G	rs56220387	0.000136815	-0.0980127	-5.51222	13.7937
17:45737004:AC:A	rs111581254	17:45399441:A:G	rs56220387	0.000136779	-0.0977911	-5.51217	13.7934
17:45861028:A:G	rs74872829	17:45399441:A:G	rs56220387	0.000136615	-0.0976737	-5.51196	13.7922
17:46017008:A:G	rs62062282	17:45399441:A:G	rs56220387	0.000136579	-0.0977156	-5.51191	13.792
17:46071931:A:C	rs1117253	17:45399441:A:G	rs56220387	0.000136116	-0.0978595	-5.51131	13.7886
17:45903632:G:A	rs112003140	17:45399441:A:G	rs56220387	0.000136088	-0.0980647	-5.51128	13.7884
17:45737564:GCGTA:G	rs67639633	17:45399441:A:G	rs56220387	0.000136074	-0.0978564	-5.51126	13.7883
17:45732193:GT:G	rs112792854	17:45399441:A:G	rs56220387	0.000136064	-0.0977893	-5.51124	13.7882
17:46095407:C:T	rs75412750	17:45399441:A:G	rs56220387	0.00013605	-0.0978986	-5.51123	13.7881
17:45936600:T:C	rs56072903	17:45399441:A:G	rs56220387	0.000135956	-0.093157	-5.5111	13.7874
17:46119081:T:A	rs1468240	17:45399441:A:G	rs56220387	0.000135902	-0.0978949	-5.51103	13.787
17:45748112:G:A	rs75715199	17:45399441:A:G	rs56220387	0.000135832	-0.0977639	-5.51094	13.7865
17:46071844:G:GA	rs5820609	17:45399441:A:G	rs56220387	0.000135829	-0.0979133	-5.51094	13.7865
17:45922836:G:A	rs55929431	17:45399441:A:G	rs56220387	0.000135716	-0.0976064	-5.51079	13.7856
17:45993723:C:G	rs17573175	17:45399441:A:G	rs56220387	0.000135629	-0.0976621	-5.51068	13.785
17:45868857:G:A	rs753235	17:45399441:A:G	rs56220387	0.000135432	-0.0974561	-5.51042	13.7835
17:45740191:C:T	rs56295996	17:45399441:A:G	rs56220387	0.000135424	-0.0977571	-5.51041	13.7835
17:45978281:A:T	rs754512	17:45399441:A:G	rs56220387	0.000135095	-0.097672	-5.50998	13.781
17:45992010:G:T	rs62063801	17:45399441:A:G	rs56220387	0.00013498	-0.0976749	-5.50983	13.7802
17:45740856:C:A	rs17563827	17:45399441:A:G	rs56220387	0.000134897	-0.0977303	-5.50972	13.7796
17:46132509:T:C	rs55780786	17:45399441:A:G	rs56220387	0.000134843	-0.0979225	-5.50965	13.7792
17:45733416:G:C	rs113790915	17:45399441:A:G	rs56220387	0.000134799	-0.0977432	-5.50959	13.7789
17:45967142:A:C	rs17650991	17:45399441:A:G	rs56220387	0.000134537	-0.0976583	-5.50925	13.7769
17:45695758:A:C	rs10491144	17:45399441:A:G	rs56220387	0.000134348	-0.0979652	-5.509	13.7755
17:46142465:T:A	rs1819040	17:45399441:A:G	rs56220387	0.000134266	-0.0976822	-5.5089	13.7749
17:45991114:T:C	rs77290642	17:45399441:A:G	rs56220387	0.000134246	-0.0976521	-5.50887	13.7747
17:45837443:C:T	rs62054804	17:45399441:A:G	rs56220387	0.000134238	-0.09762	-5.50886	13.7747
17:46112433:T:C	rs112480703	17:45399441:A:G	rs56220387	0.000134178	-0.0979965	-5.50878	13.7742
17:45994651:C:A	rs55736025	17:45399441:A:G	rs56220387	0.000133972	-0.0976414	-5.50851	13.7727
17:45718268:C:T	rs113991678	17:45399441:A:G	rs56220387	0.000133749	-0.0977237	-5.50821	13.771
17:45743375:A:T	rs62054426	17:45399441:A:G	rs56220387	0.000133744	-0.0977269	-5.50821	13.771
17:46092215:T:C	rs111970616	17:45399441:A:G	rs56220387	0.000133733	-0.0978668	-5.50819	13.7709
17:45729768:T:C	rs4471726	17:45399441:A:G	rs56220387	0.000133518	-0.0977184	-5.50791	13.7693
17:45703195:C:T	rs62056878	17:45399441:A:G	rs56220387	0.000133462	-0.0979427	-5.50783	13.7689
17:45990746:C:G	rs75743061	17:45399441:A:G	rs56220387	0.000133379	-0.0976253	-5.50772	13.7683
17:46049611:G:C	rs74977736	17:45399441:A:G	rs56220387	0.000133374	-0.0978109	-5.50772	13.7682
17:46017301:C:G	rs2316948	17:45399441:A:G	rs56220387	0.00013317	-0.0976468	-5.50745	13.7667
17:46107062:T:C	rs111295615	17:45399441:A:G	rs56220387	0.000133057	-0.0978897	-5.5073	13.7658
17:46035831:G:GA	rs66878342	17:45399441:A:G	rs56220387	0.000133055	-0.0980225	-5.50729	13.7658
17:45899261:G:T	rs77561671	17:45399441:A:G	rs56220387	0.00013302	-0.0975511	-5.50725	13.7656
17:45720994:A:G	rs55938136	17:45399441:A:G	rs56220387	0.000132936	-0.0977136	-5.50714	13.7649
17:45742231:AC:A	rs66857688	17:45399441:A:G	rs56220387	0.00013279	-0.0977648	-5.50694	13.7638
17:45841739:C:T	rs2106785	17:45399441:A:G	rs56220387	0.000132788	-0.0977481	-5.50694	13.7638
17:45957307:T:G	rs56367860	17:45399441:A:G	rs56220387	0.000132787	-0.097631	-5.50694	13.7638
17:46242000:C:T	rs2668632	17:45399441:A:G	rs56220387	0.000132738	-0.0985016	-5.50687	13.7634
17:45993590:T:A	rs55913645	17:45399441:A:G	rs56220387	0.000132401	-0.0976035	-5.50642	13.7609
17:46131998:G:A	rs111724389	17:45399441:A:G	rs56220387	0.000132292	-0.0978773	-5.50628	13.7601
17:45842853:AAAG:A	rs56166546	17:45399441:A:G	rs56220387	0.000132274	-0.0976113	-5.50625	13.7599
17:46005162:A:T	rs62064667	17:45399441:A:G	rs56220387	0.000132218	-0.0976656	-5.50618	13.7595
17:45842518:T:G	rs17690314	17:45399441:A:G	rs56220387	0.000132085	-0.0975782	-5.506	13.7585
17:46169039:C:A	rs2532278	17:45399441:A:G	rs56220387	0.000131863	-0.0979158	-5.5057	13.7568
17:46162741:T:C	rs1918789	17:45399441:A:G	rs56220387	0.000131859	-0.0979083	-5.5057	13.7568
17:46022490:G:GC	rs66885608	17:45399441:A:G	rs56220387	0.000131801	-0.0979248	-5.50562	13.7564
17:46101518:G:A	rs62061810	17:45399441:A:G	rs56220387	0.000131455	-0.0977815	-5.50515	13.7537
17:46117015:T:A	rs17577447	17:45399441:A:G	rs56220387	0.000131388	-0.0977865	-5.50506	13.7532
17:46172742:T:C	rs2532269	17:45399441:A:G	rs56220387	0.000131348	-0.0980694	-5.50501	13.7529
17:45725605:C:T	rs10514879	17:45399441:A:G	rs56220387	0.000131288	-0.0976573	-5.50493	13.7525
17:46089280:C:T	rs17660251	17:45399441:A:G	rs56220387	0.000131269	-0.0978476	-5.5049	13.7523
17:46205378:G:C	rs55921138	17:45399441:A:G	rs56220387	0.000131251	-0.0979706	-5.50488	13.7522
17:45720649:A:C	rs56323722	17:45399441:A:G	rs56220387	0.000131203	-0.0976587	-5.50481	13.7518
17:45687621:G:A	rs17688090	17:45399441:A:G	rs56220387	0.000131152	-0.0978979	-5.50475	13.7514
17:46053221:T:G	rs79649865	17:45399441:A:G	rs56220387	0.000131135	-0.0977357	-5.50472	13.7513
17:45882959:T:C	rs55767267	17:45399441:A:G	rs56220387	0.000131092	-0.0976301	-5.50467	13.751
17:45719030:TG:T	rs5820591	17:45399441:A:G	rs56220387	0.000130675	-0.0976556	-5.5041	13.7478
17:45735886:C:G	rs17563787	17:45399441:A:G	rs56220387	0.000130478	-0.0976301	-5.50384	13.7463
17:45728898:C:T	rs1880752	17:45399441:A:G	rs56220387	0.000130405	-0.0976366	-5.50374	13.7457
17:45751251:G:A	rs17334944	17:45399441:A:G	rs56220387	0.000130399	-0.09764	-5.50373	13.7457
17:46099971:C:T	rs62061808	17:45399441:A:G	rs56220387	0.000129765	-0.0977419	-5.50287	13.7408
17:46166177:TA:T	rs113954222	17:45399441:A:G	rs56220387	0.000129715	-0.0978827	-5.5028	13.7404
17:45588636:AT:A		17:45399441:A:G	rs56220387	0.0001297	-0.099038	-5.50278	13.7403
17:46047922:A:G	rs62063672	17:45399441:A:G	rs56220387	0.000129681	-0.0981359	-5.50275	13.7401
17:45684802:CT:C	rs72260897	17:45399441:A:G	rs56220387	0.000129558	-0.0980363	-5.50258	13.7392
17:45882975:G:A	rs56127309	17:45399441:A:G	rs56220387	0.000129533	-0.0975915	-5.50255	13.739
17:45691955:A:C	rs56283089	17:45399441:A:G	rs56220387	0.000129517	-0.0978423	-5.50253	13.7389
17:45729733:G:A	rs2902661	17:45399441:A:G	rs56220387	0.00012949	-0.0976287	-5.50249	13.7387
17:46214454:A:G	rs2696610	17:45399441:A:G	rs56220387	0.000129484	-0.0980948	-5.50248	13.7386
17:46198647:G:A	rs1918784	17:45399441:A:G	rs56220387	0.000129454	-0.0980983	-5.50244	13.7384
17:45749790:GA:G	rs112702678	17:45399441:A:G	rs56220387	0.000129258	-0.0976123	-5.50217	13.7369
17:46001314:T:TA	rs67868885	17:45399441:A:G	rs56220387	0.000129246	-0.0977594	-5.50216	13.7368
17:45965000:G:A	rs55907036	17:45399441:A:G	rs56220387	0.000129111	-0.0976152	-5.50197	13.7357
17:45837614:C:G	rs1043686620	17:45399441:A:G	rs56220387	0.000129087	-0.106648	-5.50194	13.7356
17:46050759:A:C	rs12150447	17:45399441:A:G	rs56220387	0.000129077	-0.0976995	-5.50193	13.7355
17:46076470:C:T	rs62060844	17:45399441:A:G	rs56220387	0.000128987	-0.0976274	-5.5018	13.7348
17:46197400:T:C	rs55703644	17:45399441:A:G	rs56220387	0.000128769	-0.0978816	-5.5015	13.7331
17:46062296:C:T	rs17575683	17:45399441:A:G	rs56220387	0.00012874	-0.0976708	-5.50146	13.7329
17:45699059:C:T	rs112972619	17:45399441:A:G	rs56220387	0.000128594	-0.0979956	-5.50126	13.7317
17:46169948:C:T	rs2532273	17:45399441:A:G	rs56220387	0.00012822	-0.0978241	-5.50075	13.7288
17:45674673:C:T	rs62055661	17:45399441:A:G	rs56220387	0.000128165	-0.0979937	-5.50067	13.7284
17:46129116:C:T	rs62063200	17:45399441:A:G	rs56220387	0.000128116	-0.0977848	-5.5006	13.728
17:45588472:A:G	rs1724398	17:45399441:A:G	rs56220387	0.000127944	-0.0927128	-5.50037	13.7267
17:45588540:C:G	rs1724399	17:45399441:A:G	rs56220387	0.000127845	-0.0927208	-5.50023	13.7259
17:46015363:TAAA:T	rs72169174	17:45399441:A:G	rs56220387	0.000127813	-0.0977686	-5.50018	13.7256
17:45964451:A:G	rs112206871	17:45399441:A:G	rs56220387	0.000127657	-0.0975279	-5.49997	13.7244
17:45950470:GC:G	rs67781225	17:45399441:A:G	rs56220387	0.000127621	-0.0975229	-5.49992	13.7241
17:46236469:G:GT		17:45399441:A:G	rs56220387	0.000127545	-0.106705	-5.49981	13.7235
17:45970970:T:C	rs62063299	17:45399441:A:G	rs56220387	0.000127459	-0.0976103	-5.49969	13.7229
17:46079035:T:TA		17:45399441:A:G	rs56220387	0.000127362	-0.0980073	-5.49956	13.7221
17:45972974:G:A	rs17651134	17:45399441:A:G	rs56220387	0.000127254	-0.0974772	-5.49941	13.7213
17:45961419:A:G	rs62063281	17:45399441:A:G	rs56220387	0.000127251	-0.0991161	-5.4994	13.7212
17:46021763:C:A	rs62062290	17:45399441:A:G	rs56220387	0.000127109	-0.097667	-5.49921	13.7201
17:45839720:A:G	rs77692262	17:45399441:A:G	rs56220387	0.000127054	-0.0974566	-5.49913	13.7197
17:46083725:GCTCCCCTGGTAAGTCCTAAA:G	rs71927936	17:45399441:A:G	rs56220387	0.000126974	-0.0980404	-5.49902	13.719
17:45594371:A:C	rs2463523	17:45399441:A:G	rs56220387	0.000126926	-0.0924555	-5.49895	13.7187
17:46125242:C:T	rs55686102	17:45399441:A:G	rs56220387	0.000126815	-0.0977222	-5.4988	13.7178
17:46077580:C:T	rs62060847	17:45399441:A:G	rs56220387	0.000126492	-0.0976174	-5.49835	13.7152
17:45973457:G:T	rs62063775	17:45399441:A:G	rs56220387	0.000126469	-0.0974594	-5.49831	13.7151
17:46108689:G:A	rs62061821	17:45399441:A:G	rs56220387	0.000126387	-0.0977059	-5.4982	13.7144
17:46111111:T:G	rs17577159	17:45399441:A:G	rs56220387	0.000126361	-0.0976904	-5.49816	13.7142
17:45700469:TATCCTGCTTCCC:T	rs112694589	17:45399441:A:G	rs56220387	0.000126057	-0.0977922	-5.49773	13.7118
17:45955104:C:G	rs55821155	17:45399441:A:G	rs56220387	0.000125975	-0.0974524	-5.49762	13.7111
17:46145877:G:A	rs1918797	17:45399441:A:G	rs56220387	0.000125859	-0.0977385	-5.49746	13.7102
17:45819324:T:C	rs78074121	17:45399441:A:G	rs56220387	0.000125592	-0.0973848	-5.49708	13.7081
17:45941033:A:G	rs62061733	17:45399441:A:G	rs56220387	0.000125571	-0.0916884	-5.49705	13.7079
17:45691911:C:G	rs55840731	17:45399441:A:G	rs56220387	0.000125555	-0.0977598	-5.49703	13.7078
17:45691267:G:A	rs56323832	17:45399441:A:G	rs56220387	0.000125524	-0.0977732	-5.49699	13.7076
17:46124425:G:C	rs112073200	17:45399441:A:G	rs56220387	0.000125394	-0.0976811	-5.4968	13.7065
17:45741324:G:T	rs76311426	17:45399441:A:G	rs56220387	0.000125379	-0.0975118	-5.49678	13.7064
17:45780623:T:G	rs111433752	17:45399441:A:G	rs56220387	0.000125005	-0.0977437	-5.49625	13.7034
17:45971963:C:T	rs75242405	17:45399441:A:G	rs56220387	0.000124876	-0.0974201	-5.49607	13.7024
17:46172545:T:TA		17:45399441:A:G	rs56220387	0.00012482	-0.0979839	-5.49599	13.7019
17:45750025:G:C	rs62054440	17:45399441:A:G	rs56220387	0.000124791	-0.0975223	-5.49595	13.7017
17:45994308:A:G	rs62063846	17:45399441:A:G	rs56220387	0.000124573	-0.0974258	-5.49564	13.7
17:45835994:TGAGGGCAGGAGG:T	rs66506221	17:45399441:A:G	rs56220387	0.000124455	-0.0975698	-5.49547	13.699
17:46195898:G:A	rs2696439	17:45399441:A:G	rs56220387	0.000124307	-0.0979746	-5.49526	13.6978
17:46214015:A:G	rs2732605	17:45399441:A:G	rs56220387	0.00012427	-0.0979655	-5.49521	13.6975
17:45974918:G:A	rs17651243	17:45399441:A:G	rs56220387	0.000124151	-0.0974024	-5.49504	13.6966
17:46022303:G:A	rs55726761	17:45399441:A:G	rs56220387	0.000124004	-0.0975382	-5.49483	13.6954
17:45959096:T:A	rs62063277	17:45399441:A:G	rs56220387	0.00012355	-0.0973902	-5.49418	13.6917
17:46181674:G:C	rs2141302	17:45399441:A:G	rs56220387	0.000123286	-0.0978755	-5.4938	13.6896
17:46197619:C:A	rs2696441	17:45399441:A:G	rs56220387	0.000123172	-0.0977518	-5.49363	13.6886
17:45955822:G:A	rs112950348	17:45399441:A:G	rs56220387	0.000122953	-0.0976462	-5.49332	13.6869
17:46062396:C:G	rs112411928	17:45399441:A:G	rs56220387	0.000122924	-0.0976922	-5.49328	13.6866
17:46169258:C:A	rs2532276	17:45399441:A:G	rs56220387	0.000122703	-0.0976799	-5.49296	13.6848
17:45835420:G:C	rs4640231	17:45399441:A:G	rs56220387	0.000122481	-0.0973446	-5.49264	13.683
17:46021716:C:T	rs17573907	17:45399441:A:G	rs56220387	0.000122341	-0.0974824	-5.49243	13.6819
17:46014742:T:C	rs62062272	17:45399441:A:G	rs56220387	0.000122319	-0.0973747	-5.4924	13.6817
17:46128134:A:G	rs17577650	17:45399441:A:G	rs56220387	0.000122235	-0.0976214	-5.49228	13.681
17:45952865:T:C	rs17650633	17:45399441:A:G	rs56220387	0.000122135	-0.097364	-5.49214	13.6802
17:45962325:A:G	rs17650901	17:45399441:A:G	rs56220387	0.000122097	-0.0973431	-5.49208	13.6799
17:45952945:T:G	rs17650651	17:45399441:A:G	rs56220387	0.000121899	-0.0973596	-5.49179	13.6783
17:45955231:G:A	rs56080482	17:45399441:A:G	rs56220387	0.000121642	-0.0973436	-5.49142	13.6761
17:46123144:C:A	rs75652502	17:45399441:A:G	rs56220387	0.000121622	-0.0975816	-5.49139	13.676
17:45955636:T:C	rs62063262	17:45399441:A:G	rs56220387	0.000121308	-0.0973417	-5.49093	13.6734
17:45843012:C:T	rs56354807	17:45399441:A:G	rs56220387	0.000121261	-0.0973121	-5.49086	13.673
17:46211213:T:C	rs2532418	17:45399441:A:G	rs56220387	0.000121122	-0.0978838	-5.49066	13.6719
17:46071987:T:C	rs75626008	17:45399441:A:G	rs56220387	0.000120574	-0.106771	-5.48986	13.6673
17:45914102:T:TA	rs113141256	17:45399441:A:G	rs56220387	0.000120503	-0.097404	-5.48975	13.6667
17:46235765:TA:T	rs201157413	17:45399441:A:G	rs56220387	0.000120428	-0.106838	-5.48964	13.6661
17:46153751:T:C	rs2532299	17:45399441:A:G	rs56220387	0.000120411	-0.0976005	-5.48962	13.666
17:45845576:T:C	rs62621252	17:45399441:A:G	rs56220387	0.000120362	-0.0972875	-5.48954	13.6656
17:46199455:G:A	rs2696443	17:45399441:A:G	rs56220387	0.000120196	-0.0978647	-5.4893	13.6642
17:46213483:T:A	rs76475191	17:45399441:A:G	rs56220387	0.000120001	-0.0978436	-5.48901	13.6626
17:45609054:A:G	rs440778	17:45399441:A:G	rs56220387	0.000119762	-0.0925998	-5.48866	13.6606
17:45971571:T:C	rs75856822	17:45399441:A:G	rs56220387	0.000119723	-0.0975131	-5.4886	13.6602
17:46019120:C:T	rs62062286	17:45399441:A:G	rs56220387	0.000119699	-0.0974297	-5.48856	13.66
17:45826119:G:C	rs62057148	17:45399441:A:G	rs56220387	0.00011969	-0.0972693	-5.48855	13.66
17:45846288:G:C	rs12185233	17:45399441:A:G	rs56220387	0.000119682	-0.0972723	-5.48854	13.6599
17:46049307:A:G	rs112333322	17:45399441:A:G	rs56220387	0.000119447	-0.0975755	-5.48819	13.6579
17:45932090:G:GA		17:45399441:A:G	rs56220387	0.000119401	-0.109836	-5.48812	13.6576
17:46156445:C:T	rs17585214	17:45399441:A:G	rs56220387	0.000119392	-0.0975718	-5.48811	13.6575
17:45663770:C:T	rs55688739	17:45399441:A:G	rs56220387	0.000119068	-0.0978575	-5.48763	13.6548
17:45838990:G:A	rs10445364	17:45399441:A:G	rs56220387	0.000119044	-0.0972521	-5.48759	13.6546
17:45832896:C:G	rs62054763	17:45399441:A:G	rs56220387	0.000119031	-0.0972587	-5.48757	13.6544
17:45691130:C:T	rs55980621	17:45399441:A:G	rs56220387	0.000118897	-0.0975801	-5.48737	13.6533
17:46118058:A:C	rs62061852	17:45399441:A:G	rs56220387	0.000118759	-0.0974417	-5.48717	13.6522
17:46004883:A:T	rs113201171	17:45399441:A:G	rs56220387	0.000118662	-0.0973968	-5.48702	13.6513
17:46118245:CA:C	rs35725668	17:45399441:A:G	rs56220387	0.000118372	-0.0975681	-5.48659	13.6489
17:46160006:G:C	rs2696571	17:45399441:A:G	rs56220387	0.000118183	-0.0975715	-5.4863	13.6473
17:45628390:G:C	rs393838	17:45399441:A:G	rs56220387	0.000118156	-0.0977128	-5.48626	13.6471
17:45825932:G:A	rs62057147	17:45399441:A:G	rs56220387	0.000118094	-0.0971958	-5.48617	13.6465
17:45959570:G:A	rs62063279	17:45399441:A:G	rs56220387	0.000117977	-0.0973154	-5.48599	13.6456
17:46115557:A:G	rs17577369	17:45399441:A:G	rs56220387	0.000117973	-0.0977014	-5.48599	13.6455
17:46174732:C:T	rs2732644	17:45399441:A:G	rs56220387	0.000117781	-0.0977286	-5.4857	13.6439
17:45843844:G:T	rs17763596	17:45399441:A:G	rs56220387	0.000117769	-0.0972117	-5.48568	13.6438
17:45840824:T:C	rs17763533	17:45399441:A:G	rs56220387	0.000117745	-0.0972071	-5.48564	13.6436
17:45686661:GGCCGAGGTGAGAGGCT:G	rs74501994	17:45399441:A:G	rs56220387	0.000117655	-0.0977167	-5.48551	13.6428
17:46143088:T:G	rs1528075	17:45399441:A:G	rs56220387	0.000117616	-0.0974362	-5.48545	13.6425
17:45970083:CCCAT:C		17:45399441:A:G	rs56220387	0.000117429	-0.107892	-5.48517	13.6409
17:45606245:G:T	rs4471725	17:45399441:A:G	rs56220387	0.00011733	-0.0924558	-5.48502	13.6401
17:46210748:TA:T	rs34860042	17:45399441:A:G	rs56220387	0.000117295	-0.0975914	-5.48497	13.6398
17:46049284:C:T	rs112746008	17:45399441:A:G	rs56220387	0.000117291	-0.0974372	-5.48496	13.6397
17:45758743:A:AATT		17:45399441:A:G	rs56220387	0.000117268	-0.0976666	-5.48492	13.6395
17:45818385:G:A	rs4566212	17:45399441:A:G	rs56220387	0.000117233	-0.097199	-5.48487	13.6392
17:45980505:T:C	rs370325467	17:45399441:A:G	rs56220387	0.000117041	-0.106703	-5.48458	13.6376
17:45819162:C:G	rs17689608	17:45399441:A:G	rs56220387	0.000116982	-0.0971912	-5.48449	13.6371
17:46012782:A:C	rs75666751	17:45399441:A:G	rs56220387	0.000116621	-0.097285	-5.48394	13.634
17:46145094:T:G	rs2696587	17:45399441:A:G	rs56220387	0.000116107	-0.0973908	-5.48316	13.6296
17:45716462:G:A	rs4479288	17:45399441:A:G	rs56220387	0.000115808	-0.0973475	-5.4827	13.627
17:45837192:G:A	rs10445363	17:45399441:A:G	rs56220387	0.000115661	-0.0971791	-5.48248	13.6257
17:45816037:G:A	rs17762769	17:45399441:A:G	rs56220387	0.000115472	-0.0971513	-5.48218	13.6241
17:45818666:C:T	rs62057107	17:45399441:A:G	rs56220387	0.00011543	-0.0971677	-5.48212	13.6237
17:46214113:G:A	rs2732601	17:45399441:A:G	rs56220387	0.000115386	-0.0977401	-5.48205	13.6233
17:45831623:C:T	rs62054760	17:45399441:A:G	rs56220387	0.000115237	-0.0972271	-5.48182	13.6221
17:46262787:GAA:G		17:45399441:A:G	rs56220387	0.000114771	-0.0992185	-5.4811	13.618
17:45831110:GT:G	rs56396707	17:45399441:A:G	rs56220387	0.000114469	-0.097138	-5.48064	13.6154
17:46236976:T:C	rs9899964	17:45399441:A:G	rs56220387	0.000114097	-0.0979395	-5.48006	13.6121
17:45971570:C:A	rs77566074	17:45399441:A:G	rs56220387	0.000114066	-0.0973672	-5.48001	13.6118
17:46114316:G:A	rs62061847	17:45399441:A:G	rs56220387	0.000113986	-0.0973944	-5.47988	13.6111
17:46125765:C:G	rs56273589	17:45399441:A:G	rs56220387	0.000113947	-0.0974159	-5.47982	13.6108
17:45819271:T:C	rs62057109	17:45399441:A:G	rs56220387	0.000113579	-0.0970971	-5.47925	13.6076
17:45750105:G:C	rs12150048	17:45399441:A:G	rs56220387	0.000113553	-0.0972039	-5.47921	13.6073
17:45590269:A:G	rs2696421	17:45399441:A:G	rs56220387	0.000113488	-0.0922561	-5.47911	13.6068
17:45956436:T:C	rs17571781	17:45399441:A:G	rs56220387	0.000113175	-0.0971227	-5.47862	13.604
17:46024483:T:TC		17:45399441:A:G	rs56220387	0.000113116	-0.0978939	-5.47852	13.6035
17:45824192:A:G	rs62057144	17:45399441:A:G	rs56220387	0.000113096	-0.0970819	-5.47849	13.6033
17:46171403:T:C	rs1881193	17:45399441:A:G	rs56220387	0.000112738	-0.0974095	-5.47793	13.6001
17:46115029:G:T	rs4548919	17:45399441:A:G	rs56220387	0.000112687	-0.0972864	-5.47785	13.5997
17:45853589:G:A	rs2873268	17:45399441:A:G	rs56220387	0.000112429	-0.0970944	-5.47744	13.5974
17:45821597:A:T	rs17689653	17:45399441:A:G	rs56220387	0.00011225	-0.0970576	-5.47716	13.5958
17:45594373:A:G	rs2462835	17:45399441:A:G	rs56220387	0.00011221	-0.0920676	-5.47709	13.5954
17:45821521:T:C	rs17762882	17:45399441:A:G	rs56220387	0.000111892	-0.0970485	-5.47659	13.5926
17:46195313:G:C	rs2732660	17:45399441:A:G	rs56220387	0.000111822	-0.0976143	-5.47648	13.592
17:45818287:A:G	rs4277389	17:45399441:A:G	rs56220387	0.000111274	-0.0970215	-5.47561	13.5871
17:45607554:C:T	rs2906007	17:45399441:A:G	rs56220387	0.000111223	-0.0922581	-5.47552	13.5866
17:45955766:C:T	rs113520245	17:45399441:A:G	rs56220387	0.000111009	-0.0973378	-5.47518	13.5847
17:46096446:G:A	rs62061798	17:45399441:A:G	rs56220387	0.000110971	-0.0974594	-5.47512	13.5843
17:45835124:C:G	rs878886	17:45399441:A:G	rs56220387	0.000110433	-0.0970013	-5.47426	13.5795
17:45971575:G:C	rs62063301	17:45399441:A:G	rs56220387	0.000110379	-0.0971882	-5.47417	13.579
17:45603856:C:T	rs9912279	17:45399441:A:G	rs56220387	0.000110324	-0.0923721	-5.47408	13.5785
17:45834466:T:C	rs1876827	17:45399441:A:G	rs56220387	0.000110066	-0.0970052	-5.47366	13.5761
17:45822051:G:C	rs62057115	17:45399441:A:G	rs56220387	0.000109892	-0.096992	-5.47338	13.5746
17:45794862:G:A	rs55943044	17:45399441:A:G	rs56220387	0.000109678	-0.0971794	-5.47304	13.5726
17:45971577:G:A	rs62063302	17:45399441:A:G	rs56220387	0.000108978	-0.0971044	-5.4719	13.5662
17:45822291:C:G	rs62057117	17:45399441:A:G	rs56220387	0.000108935	-0.0969716	-5.47183	13.5658
17:46111398:T:C	rs55794067	17:45399441:A:G	rs56220387	0.000108705	-0.0972284	-5.47145	13.5637
17:46127756:C:G	rs62063174	17:45399441:A:G	rs56220387	0.000108576	-0.0972633	-5.47124	13.5625
17:45705327:A:G	rs62056905	17:45399441:A:G	rs56220387	0.000108368	-0.097037	-5.4709	13.5606
17:46199899:A:C	rs2532229	17:45399441:A:G	rs56220387	0.000108277	-0.0975236	-5.47075	13.5598
17:46148760:A:C	rs2532304	17:45399441:A:G	rs56220387	0.000108232	-0.0972599	-5.47067	13.5593
17:45831460:T:G	rs55865707	17:45399441:A:G	rs56220387	0.00010804	-0.096945	-5.47036	13.5576
17:45825433:A:G	rs3885075	17:45399441:A:G	rs56220387	0.000107708	-0.0969236	-5.46981	13.5545
17:46123743:C:G	rs62061859	17:45399441:A:G	rs56220387	0.000107565	-0.0972043	-5.46958	13.5532
17:46225515:C:T	rs2532404	17:45399441:A:G	rs56220387	0.000107383	-0.0975384	-5.46927	13.5515
17:45827031:C:T	rs17689824	17:45399441:A:G	rs56220387	0.000107168	-0.0969082	-5.46892	13.5495
17:46025077:C:CCT	rs56289286	17:45399441:A:G	rs56220387	0.000107078	-0.0972986	-5.46877	13.5486
17:45816736:T:C	rs28364025	17:45399441:A:G	rs56220387	0.000106886	-0.0969243	-5.46845	13.5468
17:45816404:CCTGCCT:C	rs879031626	17:45399441:A:G	rs56220387	0.000106771	-0.105858	-5.46826	13.5458
17:45820356:T:C	rs79600142	17:45399441:A:G	rs56220387	0.00010641	-0.0968881	-5.46765	13.5424
17:46112489:G:A	rs79772780	17:45399441:A:G	rs56220387	0.000106273	-0.0973411	-5.46742	13.5411
17:46155593:G:A	rs2109092	17:45399441:A:G	rs56220387	0.000106084	-0.0971947	-5.46711	13.5393
17:46168400:G:A	rs2696658	17:45399441:A:G	rs56220387	0.000106036	-0.0972071	-5.46703	13.5388
17:45824162:T:C	rs62057143	17:45399441:A:G	rs56220387	0.000105774	-0.0968655	-5.46659	13.5364
17:45619554:C:T	rs143345034	17:45399441:A:G	rs56220387	0.00010561	-0.0924777	-5.46631	13.5348
17:45707628:C:T	rs62056913	17:45399441:A:G	rs56220387	0.000105506	-0.0971769	-5.46613	13.5338
17:46120714:C:T	rs62061854	17:45399441:A:G	rs56220387	0.000105143	-0.0971346	-5.46552	13.5304
17:45817624:T:G	rs739645	17:45399441:A:G	rs56220387	0.000104804	-0.0968572	-5.46495	13.5272
17:46256524:G:A	rs2696423	17:45399441:A:G	rs56220387	0.000104684	-0.0923349	-5.46474	13.526
17:46096743:G:C	rs62061800	17:45399441:A:G	rs56220387	0.000104677	-0.097739	-5.46473	13.526
17:46271227:A:G	rs2732713	17:45399441:A:G	rs56220387	0.00010448	-0.09814	-5.46439	13.5241
17:46025567:T:C	rs16940799	17:45399441:A:G	rs56220387	0.00010444	-0.0970883	-5.46433	13.5237
17:45819660:TGGAG:T	rs67584582	17:45399441:A:G	rs56220387	0.000104371	-0.0968439	-5.46421	13.523
17:46128713:C:T	rs1122380	17:45399441:A:G	rs56220387	0.0001041	-0.097104	-5.46374	13.5204
17:45611213:A:G	rs62066087	17:45399441:A:G	rs56220387	0.000103057	-0.0920593	-5.46195	13.5103
17:45850342:A:G	rs62054822	17:45399441:A:G	rs56220387	0.000102968	-0.0966267	-5.4618	13.5095
17:45830379:C:T	rs1876831	17:45399441:A:G	rs56220387	0.000102752	-0.0967899	-5.46142	13.5074
17:46000484:G:A	rs56301633	17:45399441:A:G	rs56220387	0.000102725	-0.0969481	-5.46138	13.5071
17:45607197:T:C	rs2906009	17:45399441:A:G	rs56220387	0.00010255	-0.092043	-5.46107	13.5054
17:45631859:T:C	rs450237	17:45399441:A:G	rs56220387	0.000102198	-0.0973475	-5.46046	13.502
17:45615975:A:G	rs375647	17:45399441:A:G	rs56220387	0.000101962	-0.0920062	-5.46005	13.4997
17:45749878:C:T	rs17334923	17:45399441:A:G	rs56220387	0.000101843	-0.0967638	-5.45984	13.4985
17:45853614:C:T	rs4340365	17:45399441:A:G	rs56220387	0.000101816	-0.0967814	-5.45979	13.4982
17:45975941:T:TAG	rs67479069	17:45399441:A:G	rs56220387	0.000101159	-0.0970873	-5.45864	13.4918
17:45751398:G:A	rs79172804	17:45399441:A:G	rs56220387	0.000101071	-0.0987518	-5.45848	13.4909
17:45822370:G:A	rs62057119	17:45399441:A:G	rs56220387	0.000101057	-0.0967322	-5.45846	13.4907
17:45679092:G:A	rs872972	17:45399441:A:G	rs56220387	0.000101042	-0.0974038	-5.45843	13.4906
17:46096042:G:A	rs62061796	17:45399441:A:G	rs56220387	0.000100645	-0.0969746	-5.45773	13.4867
17:45816411:G:T	rs866036677	17:45399441:A:G	rs56220387	0.00010049	-0.105664	-5.45745	13.4851
17:45745406:T:C	rs9906974	17:45399441:A:G	rs56220387	0.000100422	-0.0971769	-5.45733	13.4844
17:45820996:AAGG:A	rs45502095	17:45399441:A:G	rs56220387	0.000100018	-0.0967207	-5.45661	13.4804
17:45614011:T:C	rs382362	17:45399441:A:G	rs56220387	9.96945e-05	-0.0987352	-5.45604	13.4772
17:45594105:T:C	rs1706730	17:45399441:A:G	rs56220387	9.89373e-05	-0.0916993	-5.45468	13.4696
17:46287333:C:T	rs56157000	17:45399441:A:G	rs56220387	9.8239e-05	-0.0985252	-5.45341	13.4625
17:45590651:G:A	rs62064422	17:45399441:A:G	rs56220387	9.76072e-05	-0.0918493	-5.45226	13.456
17:45873078:CA:C	rs113722063	17:45399441:A:G	rs56220387	9.73477e-05	-0.0968683	-5.45178	13.4534
17:46065125:C:CCA	rs76659127	17:45399441:A:G	rs56220387	9.73115e-05	-0.0969129	-5.45172	13.453
17:45855015:C:T	rs62054831	17:45399441:A:G	rs56220387	9.71069e-05	-0.0967223	-5.45134	13.4509
17:45611021:A:G	rs62066086	17:45399441:A:G	rs56220387	9.69514e-05	-0.0918577	-5.45106	13.4493
17:45841247:T:C	rs56971664	17:45399441:A:G	rs56220387	9.65669e-05	-0.0965877	-5.45035	13.4453
17:46274995:C:T	rs2668623	17:45399441:A:G	rs56220387	9.65176e-05	-0.0981967	-5.45026	13.4448
17:45972184:G:A	rs17651093	17:45399441:A:G	rs56220387	9.63187e-05	-0.0965715	-5.44989	13.4427
17:46207776:G:C	rs2696459	17:45399441:A:G	rs56220387	9.46496e-05	-0.0968864	-5.44676	13.4252
17:45683008:A:AT		17:45399441:A:G	rs56220387	9.46451e-05	-0.0975346	-5.44675	13.4252
17:46211925:A:C	rs2532416	17:45399441:A:G	rs56220387	9.45063e-05	-0.0914852	-5.44649	13.4237
17:45591884:A:G	rs55711776	17:45399441:A:G	rs56220387	9.44634e-05	-0.0919067	-5.44641	13.4233
17:45590568:C:G	rs62064421	17:45399441:A:G	rs56220387	9.421e-05	-0.0917713	-5.44593	13.4206
17:45891049:G:A	rs7210728	17:45399441:A:G	rs56220387	9.36673e-05	-0.0852275	-5.4449	13.4148
17:46276865:A:G	rs2668629	17:45399441:A:G	rs56220387	9.2758e-05	-0.0980855	-5.44315	13.4051
17:45872082:C:A	rs34097347	17:45399441:A:G	rs56220387	9.25618e-05	-0.0973495	-5.44278	13.4029
17:45616172:G:T	rs418891	17:45399441:A:G	rs56220387	9.23828e-05	-0.0920184	-5.44243	13.401
17:46226932:T:A	rs62070944	17:45399441:A:G	rs56220387	9.22497e-05	-0.091616	-5.44217	13.3996
17:45901622:A:G	rs1560312	17:45399441:A:G	rs56220387	9.17649e-05	-0.0772493	-5.44123	13.3943
17:46143424:A:G	rs2696594	17:45399441:A:G	rs56220387	9.16864e-05	-0.0912412	-5.44108	13.3934
17:45846834:C:G	rs12373142	17:45399441:A:G	rs56220387	9.11001e-05	-0.0964869	-5.43993	13.387
17:46029955:CT:C		17:45399441:A:G	rs56220387	9.09943e-05	-0.0971005	-5.43972	13.3859
17:46266812:T:G	rs2696690	17:45399441:A:G	rs56220387	9.08274e-05	-0.0972261	-5.43939	13.384
17:45823068:A:G	rs55638417	17:45399441:A:G	rs56220387	9.03292e-05	-0.0964143	-5.43841	13.3785
17:45854662:A:G	rs55942528	17:45399441:A:G	rs56220387	9.02264e-05	-0.0963988	-5.4382	13.3774
17:45815418:T:G	rs55915917	17:45399441:A:G	rs56220387	9.00793e-05	-0.0964696	-5.43791	13.3758
17:45823451:A:G	rs112137135	17:45399441:A:G	rs56220387	8.9498e-05	-0.0964823	-5.43675	13.3693
17:46287463:A:C	rs2732613	17:45399441:A:G	rs56220387	8.88391e-05	-0.098188	-5.43543	13.3619
17:45593733:C:A	rs2668643	17:45399441:A:G	rs56220387	8.85919e-05	-0.0916682	-5.43493	13.3591
17:46263140:C:G	rs2266456	17:45399441:A:G	rs56220387	8.82953e-05	-0.0970357	-5.43433	13.3558
17:45941153:T:C	rs7210219	17:45399441:A:G	rs56220387	8.81664e-05	-0.0920848	-5.43407	13.3543
17:46256523:T:C	rs2696422	17:45399441:A:G	rs56220387	8.81444e-05	-0.091832	-5.43402	13.354
17:45701462:T:G	rs62056877	17:45399441:A:G	rs56220387	8.78167e-05	-0.0913544	-5.43336	13.3503
17:45701314:T:A	rs17688916	17:45399441:A:G	rs56220387	8.75666e-05	-0.0971638	-5.43284	13.3475
17:46036724:CT:C		17:45399441:A:G	rs56220387	8.73009e-05	-0.096859	-5.4323	13.3444
17:46127984:A:ATT		17:45399441:A:G	rs56220387	8.72063e-05	-0.0975023	-5.43211	13.3433
17:45706207:C:T	rs17689182	17:45399441:A:G	rs56220387	8.71988e-05	-0.0969937	-5.43209	13.3433
17:45947993:TTTG:T	rs140618737	17:45399441:A:G	rs56220387	8.71045e-05	-0.0966158	-5.4319	13.3422
17:45848600:G:A	rs62054817	17:45399441:A:G	rs56220387	8.68907e-05	-0.0960843	-5.43146	13.3397
17:45587956:C:T	rs2462833	17:45399441:A:G	rs56220387	8.67844e-05	-0.0963657	-5.43124	13.3385
17:45848363:A:G	rs77063768	17:45399441:A:G	rs56220387	8.62346e-05	-0.0960546	-5.4301	13.3321
17:46148436:C:T	rs1406070	17:45399441:A:G	rs56220387	8.58069e-05	-0.0964952	-5.42921	13.3272
17:45745403:C:T	rs75788861	17:45399441:A:G	rs56220387	8.56617e-05	-0.0967405	-5.4289	13.3255
17:46112492:G:A	rs76640332	17:45399441:A:G	rs56220387	8.53448e-05	-0.0966104	-5.42824	13.3218
17:46143419:G:A	rs2532309	17:45399441:A:G	rs56220387	8.46745e-05	-0.0909904	-5.42682	13.3139
17:46115731:C:A	rs17661027	17:45399441:A:G	rs56220387	8.40847e-05	-0.0965582	-5.42557	13.3069
17:45900480:T:G	rs28646281	17:45399441:A:G	rs56220387	8.37914e-05	-0.0851009	-5.42494	13.3034
17:46274563:T:G	rs2732705	17:45399441:A:G	rs56220387	8.37326e-05	-0.0972498	-5.42482	13.3027
17:46226837:T:C	rs62070943	17:45399441:A:G	rs56220387	8.36967e-05	-0.0912819	-5.42474	13.3023
17:46290689:G:C	rs2668649	17:45399441:A:G	rs56220387	8.18457e-05	-0.0979695	-5.42073	13.2799
17:45715127:T:TAAAC	rs56100453	17:45399441:A:G	rs56220387	8.17458e-05	-0.0964644	-5.42051	13.2787
17:45703739:A:G	rs968028	17:45399441:A:G	rs56220387	8.06638e-05	-0.0962554	-5.41811	13.2654
17:45630482:G:T	rs593720	17:45399441:A:G	rs56220387	8.05102e-05	-0.0914469	-5.41777	13.2635
17:46244161:C:T	rs2732715	17:45399441:A:G	rs56220387	8.04375e-05	-0.0914898	-5.41761	13.2625
17:46189798:C:T	rs2732593	17:45399441:A:G	rs56220387	8.00807e-05	-0.0909627	-5.41681	13.2581
17:45961170:CA:C		17:45399441:A:G	rs56220387	8.0033e-05	-0.0964359	-5.4167	13.2575
17:45836191:T:G	rs75104593	17:45399441:A:G	rs56220387	8.00035e-05	-0.0961842	-5.41664	13.2571
17:45609706:G:A	rs2949997	17:45399441:A:G	rs56220387	7.95617e-05	-0.0916128	-5.41564	13.2516
17:45757507:G:A	rs11079716	17:45399441:A:G	rs56220387	7.82818e-05	-0.0907985	-5.41273	13.2354
17:45836192:T:G	rs74998289	17:45399441:A:G	rs56220387	7.77485e-05	-0.0960914	-5.4115	13.2285
17:45919350:GC:G	rs11331843	17:45399441:A:G	rs56220387	7.74307e-05	-0.0955121	-5.41076	13.2244
17:46207054:C:T	rs2696458	17:45399441:A:G	rs56220387	7.66921e-05	-0.0908773	-5.40903	13.2149
17:45638061:T:C	rs2942166	17:45399441:A:G	rs56220387	7.65764e-05	-0.0910787	-5.40876	13.2134
17:46239512:CA:C	rs141716100	17:45399441:A:G	rs56220387	7.58674e-05	-0.0908733	-5.40709	13.2041
17:45590549:T:C	rs62064419	17:45399441:A:G	rs56220387	7.471e-05	-0.0910537	-5.40432	13.1887
17:45659138:T:C	rs241025	17:45399441:A:G	rs56220387	7.46354e-05	-0.0909698	-5.40414	13.1877
17:46160764:AT:A	rs67778803	17:45399441:A:G	rs56220387	7.45115e-05	-0.0907056	-5.40384	13.186
17:46265925:C:G	rs2668714	17:45399441:A:G	rs56220387	7.44436e-05	-0.0965002	-5.40368	13.1851
17:46096702:T:C	rs62061799	17:45399441:A:G	rs56220387	7.44266e-05	-0.0908808	-5.40364	13.1849
17:45701386:C:T	rs62056876	17:45399441:A:G	rs56220387	7.39401e-05	-0.0908766	-5.40245	13.1783
17:46257402:A:G	rs62074562	17:45399441:A:G	rs56220387	7.32311e-05	-0.0910119	-5.40072	13.1687
17:45679010:G:C	rs17687740	17:45399441:A:G	rs56220387	7.29748e-05	-0.0906092	-5.40009	13.1652
17:46270272:C:T	rs2668724	17:45399441:A:G	rs56220387	7.29112e-05	-0.0969656	-5.39993	13.1643
17:46270855:A:G	rs2429439	17:45399441:A:G	rs56220387	7.2506e-05	-0.0970127	-5.39892	13.1587
17:45862033:A:C	rs56026232	17:45399441:A:G	rs56220387	7.22835e-05	-0.0959881	-5.39837	13.1557
17:46281062:G:A	rs2532322	17:45399441:A:G	rs56220387	7.22586e-05	-0.0977012	-5.39831	13.1553
17:46290087:G:C	rs2732602	17:45399441:A:G	rs56220387	7.22191e-05	-0.0974828	-5.39821	13.1548
17:45900942:T:C	rs55841786	17:45399441:A:G	rs56220387	7.20653e-05	-0.0904777	-5.39782	13.1526
17:46264961:T:G	rs2696437	17:45399441:A:G	rs56220387	7.19621e-05	-0.0910131	-5.39757	13.1512
17:46084104:A:C	rs80028338	17:45399441:A:G	rs56220387	7.19029e-05	-0.0913157	-5.39742	13.1504
17:46269308:T:C	rs2696559	17:45399441:A:G	rs56220387	7.16322e-05	-0.0970016	-5.39674	13.1466
17:45855431:G:C	rs10445366	17:45399441:A:G	rs56220387	7.15431e-05	-0.0993783	-5.39651	13.1454
17:46189606:A:G	rs2732590	17:45399441:A:G	rs56220387	7.12595e-05	-0.0906238	-5.3958	13.1414
[truncated: 22,099 more rows]

## Sheet: Supplementary Table 4
Supplementary Table 4. Annotation of novel loci
Lead variant	Nearest Gene	Type	Signal
4:174112312:G:A	FBXO8	noncoding	lead
19:18522945:T:C	ELL	noncoding	lead
4:10717222:A:G	CLNK	noncoding	lead
10:128588647:C:T	MKI67	noncoding	lead
11:60960006:G:A	CD6	noncoding	lead
10:79287626:G:C	ZMIZ1	intronic (8/24)	lead
11:116922515:G:A	SIK3	intronic (4/24)	lead
10:71749034:T:C	VSIR	coding (exon 7/7)	lead

## Sheet: Supplementary Table 5
Supplementary Table 5. Fine-mapped signals at the MHC locus
Credible Set	Lead Variant (hg37)	Meta P Value	Meta Beta	Meta SE Beta	Odds Ratio Risk Allele	Risk Allele	Direction	Het P Value†	Linkage to HLA Alleles and Amino Acids (r2>0.2)
main	rs1064173	0	-1.857	0.0655	6.40449	A	-----	0.0004509	AA_DQB1_57_32632681_exon2_A (0.650)
cond1	rs1391373	1.73e-338	0.9934	0.0253	2.7004	C	+++++	0.1954	AA_DRB1_13_32552123_exon2_FH (0.763)
cond2	rs9273530	2.19e-150	1.0002	0.0383	2.71883	G	+++++	0.4261	HLA_DQB1*02:01 (0.991)
cond3	SNPS_DRB1_6124_32551396_intron2	1.04e-82	0.9583	0.0497	2.60726	C	+++++	2.339e-05	HLA_DRB1*04:04 (0.630)
cond4	HLA_B*39	7.38e-78	1.3633	0.073	3.90907	T	+++++	0.0177	HLA_B*39:06 (1)
cond5	SNPS_DPB1_1460_33045278_intron1	3.398e-60	0.4778	0.0292	1.61252	C	+++++	0.5752	HLA_DPB1*04:02 (0.367)
cond6	SNPS_DRB1_5575_32551945_exon2_G	2.645e-57	1.3728	0.086	3.94639	T	+++++	0.02293	AA_DRB1_37_32552051_exon2_LT (0.368)
cond7	AA_A_105_29911087_exon3_GP	7.852e-55	-0.4587	0.0294	1.58202	A	-----	0.05817	HLA_A*01 (0.476)
cond8	rs9268652	5.308e-50	0.7745	0.0521	2.16951	G	+++++	0.1015	HLA_DRB1*15:01 (0.492) HLA_DQB1*06:02 (0.475)
cond9	rs6922132	9.755e-26	-0.7121	0.0679	2.03827	T	-----	0.2907	HLA_A*31:01 (0.693)
cond10	rs9273375	1.368e-24	-0.9126	0.0892	2.49079	C	-----	0.02289	HLA_DQB1*06:02 (0.801)
cond11	rs7750458	1.381e-16	-0.4187	0.0506	1.51998	A	-----	0.01206	AA_DPB1_9_33048466_exon2_H (0.615)
cond12	SNPS_DPB1_4085_33047903_intron1	4.131e-15	-0.3984	0.0508	1.48944	A	-----	0.421	HLA_DPB1*01:01 (0.709)
cond13	rs17185657	8.754e-14	0.3384	0.0454	1.4027	T	+++++	0.2813	HLA_A*24:02 (0.974)
cond14	rs3094591	4.008e-12	0.414	0.0597	1.51286	G	+++++	0.6306	HLA_B*44:03 (0.723)
cond15	rs7775759	5.558e-12	0.2223	0.0323	1.24895	G	+++++	0.6013	AA_B_97_31324201_exon3_LRS (0.406)
cond16	rs2848710	1.646e-12	0.2918	0.0413	1.33884	G	+++++	0.4606	AA_B_156_31324024_exon3_GL (0.471)
cond17	INDEL_SNPS_DRB1_8293x8294_32549226	2.16e-10	0.4584	0.0722	1.58154	T	+++++	0.2184	HLA_DRB1*04:05 (0.309)
cond18	rs7743469	2.022e-10	0.4256	0.0669	1.53051	G	+++++	0.0965	AA_B_145_31324057_exon3_GR (0.310)
cond19	SNPS_DRB1_9864_32547656_intron5_x	3.539e-08	0.7552	0.137	2.12804	T	+++++	0.6101	HLA_DRB1*15:02 (0.311) HLA_DRB1*13:03 (0.257)
cond20	rs9276235	4.966e-08	0.161	0.0295	1.17468	G	+++++	0.8999	HLA_DQB1*03:02 (0.160)
cond21	SNPS_DRB1_5569_32551951_exon2	2.224e-10	-0.2911	0.0459	1.3379	C	-----	0.04156	AA_DRB1_70_32551952_exon2_DT (0.828)
cond22	rs2523411	3.266e-08	-0.3615	0.0654	1.43548	A	-----	0.5883	AA_A_63_29910720_exon2_Q (0.738)

## Sheet: Supplementary Table 6
Supplementary Table 6. Credible sets for fine-mapped MHC signals
ID	Lead variant	CHR	POS (hg19)	LNBF	PIP
rs1064173	rs1064173	6	32627480	2729.95	1
rs1391373	rs1391373	6	32603660	759.607	1
rs9273530	rs9273530	6	32628702	327.382	0.215557
rs9273529	rs9273530	6	32628698	327.15	0.170928
rs9273902	rs9273530	6	32629716	326.875	0.129826
SNPS_DQB1_5758_32628627_intron4	rs9273530	6	32628627	326.506	0.0897395
rs9273504	rs9273530	6	32628407	326.424	0.082671
SNPS_DQB1_5016_32629369_intron3	rs9273530	6	32629369	325.95	0.0514846
SNPS_DQB1_5944_32628441_intron4	rs9273530	6	32628441	325.656	0.0383531
SNPS_DQB1_5449_32628936_intron3	rs9273530	6	32628936	325.376	0.0290061
rs9273453	rs9273530	6	32627814	325.113	0.0222972
SNPS_DQB1_5977_32628408_intron4	rs9273530	6	32628408	324.848	0.0171014
rs9273542	rs9273530	6	32628812	324.809	0.0164414
SNPS_DQB1_5224_32629161_intron3	rs9273530	6	32629161	324.611	0.0134936
SNPS_DQB1_4554_32629831_intron2	rs9273530	6	32629831	324.515	0.0122596
SNPS_DQB1_4531_32629854_intron2	rs9273530	6	32629854	324.515	0.0122596
HLA_DQB1*02	rs9273530	6	32627241	324.423	0.0111862
SNPS_DQB1_5037_32629348_intron3_T	rs9273530	6	32629351	324.384	0.0107559
SNPS_DQB1_6678_32627707_intron5	rs9273530	6	32627707	324.362	0.0105207
HLA_DQB1*02:01:01	rs9273530	6	32627244	324.247	0.00937374
SNPS_DQB1_5992_32628393_intron4	rs9273530	6	32628393	324.107	0.00815601
SNPS_DRB1_6124_32551396_intron2	SNPS_DRB1_6124_32551396_intron2	6	32551396	173.353	0.998136
HLA_B*39	HLA_B*39	6	31321920	152.873	1
SNPS_DPB1_1460_33045278_intron1	SNPS_DPB1_1460_33045278_intron1	6	33045278	129.179	0.874385
rs6457711	SNPS_DPB1_1460_33045278_intron1	6	33045272	127.239	0.125615
AA_A_105_29911087_exon3_GP	AA_A_105_29911087_exon3_GP	6	29911087	117.103	0.461866
SNPS_A_756_29911086_exon3	AA_A_105_29911087_exon3_GP	6	29911086	116.665	0.298219
AA_A_105_29911087_exon3_P	AA_A_105_29911087_exon3_GP	6	29911570	115.363	0.0811193
AA_A_105_29911087_exon3_S	AA_A_105_29911087_exon3_GP	6	29911571	115.327	0.0782127
AA_A_105_29911087_exon3_GS	AA_A_105_29911087_exon3_GP	6	29911568	115.327	0.0782127
SNPS_DRB1_5575_32551945_exon2_G	SNPS_DRB1_5575_32551945_exon2_G	6	32552545	106.469	1
rs9268652	rs9268652	6	32409056	102.13	0.154578
rs2395173	rs9268652	6	32404859	101.7	0.100481
rs2395178	rs9268652	6	32405362	101.444	0.0778031
rs3135397	rs9268652	6	32403941	101.444	0.0778031
rs3135336	rs9268652	6	32401829	101.444	0.0778031
rs3135395	rs9268652	6	32405192	101.444	0.0778031
rs3129866	rs9268652	6	32404065	101.444	0.0778031
rs3135335	rs9268652	6	32401845	101.43	0.076722
rs3135338	rs9268652	6	32401217	101.369	0.0721627
rs3129854	rs9268652	6	32398781	101.286	0.0664273
rs984778	rs9268652	6	32400088	101.281	0.0661454
rs3129869	rs9268652	6	32405671	101.189	0.0603071
rs6922132	rs6922132	6	29882867	48.1853	0.0454502
rs74211750	rs6922132	6	29907012	47.7515	0.0294562
rs114058671	rs6922132	6	29906666	47.7515	0.0294562
rs201477120	rs6922132	6	29907116	47.7515	0.0294562
rs115694430	rs6922132	6	29924123	47.6789	0.0273921
SNPS_A_420_29910750_exon2_C	rs6922132	6	29911229	47.5655	0.0244546
SNPS_A_420_29910750_exon2_T	rs6922132	6	29911230	47.4936	0.0227589
rs77309262	rs6922132	6	29917021	47.4375	0.0215181
rs79857957	rs6922132	6	29923340	47.3848	0.0204126
rs78993465	rs6922132	6	29923370	47.3639	0.0199911
AA_A_73_29910750_exon2_Tx	rs6922132	6	29911221	47.3402	0.0195226
AA_A_73_29910750_exon2_TX	rs6922132	6	29911220	47.3402	0.0195226
AA_A_73_29910750_exon2_ST	rs6922132	6	29911214	47.3402	0.0195226
AA_A_73_29910750_exon2_.IX	rs6922132	6	29911184	47.2775	0.0183353
AA_A_73_29910750_exon2_IS	rs6922132	6	29911208	47.2652	0.0181126
AA_A_73_29910750_exon2_.ST	rs6922132	6	29911188	47.2652	0.0181126
AA_A_73_29910750_exon2_IX	rs6922132	6	29911211	47.2652	0.0181126
AA_A_73_29910750_exon2_Ix	rs6922132	6	29911212	47.2652	0.0181126
AA_A_73_29910750_exon2_I	rs6922132	6	29911206	47.2652	0.0181126
AA_A_73_29910750_exon2_.TX	rs6922132	6	29911197	47.2652	0.0181126
AA_A_73_29910750_exon2_.T	rs6922132	6	29911196	47.2652	0.0181126
AA_A_73_29910750_exon2_.Tx	rs6922132	6	29911199	47.2652	0.0181126
rs35333729	rs6922132	6	29909811	47.162	0.0163355
rs77899164	rs6922132	6	29831931	47.1402	0.015984
rs12663276	rs6922132	6	29906010	47.0929	0.0152457
rs72498354	rs6922132	6	29902449	47.0133	0.0140786
rs116001094	rs6922132	6	29922849	46.9879	0.0137262
SNPS_A_486_29910816_intron2	rs6922132	6	29910816	46.9658	0.0134261
rs114839838	rs6922132	6	29922810	46.9651	0.013416
SNPS_A_536_29910866_intron2	rs6922132	6	29910866	46.9641	0.0134034
rs79231337	rs6922132	6	29909957	46.918	0.0127987
SNPS_A_2564_29912894_intron6	rs6922132	6	29912894	46.9178	0.0127967
SNPS_A_2561_29912891_intron6	rs6922132	6	29912891	46.9178	0.0127967
SNPS_A_2567_29912897_intron6	rs6922132	6	29912897	46.9178	0.0127967
SNPS_A_2568_29912898_intron6	rs6922132	6	29912898	46.9178	0.0127967
SNPS_A_2556_29912886_intron6	rs6922132	6	29912886	46.9178	0.0127967
SNPS_A_2563_29912893_intron6	rs6922132	6	29912893	46.9178	0.0127967
SNPS_A_2571_29912901_intron6	rs6922132	6	29912901	46.9178	0.0127967
SNPS_A_2572_29912902_intron6	rs6922132	6	29912902	46.9178	0.0127967
SNPS_A_1528_29911858_intron3	rs6922132	6	29911858	46.9115	0.0127156
rs72492287	rs6922132	6	29841051	46.7889	0.0112484
rs115691105	rs6922132	6	29841352	46.7889	0.0112484
rs74218766	rs6922132	6	29908976	46.7645	0.0109781
rs17179816	rs6922132	6	29919131	46.763	0.0109614
SNPS_A_1176_29911506_intron3	rs6922132	6	29911506	46.7252	0.0105544
rs72492285	rs6922132	6	29835392	46.6928	0.0102181
rs17185791	rs6922132	6	29834388	46.6928	0.0102181
AA_A_73_29910750_exon2_T	rs6922132	6	29911217	46.6918	0.0102081
AA_A_73_29910750_exon2_.IS	rs6922132	6	29911181	46.6918	0.0102081
AA_A_73_29910750_exon2_.Ix	rs6922132	6	29911185	46.6918	0.0102081
AA_A_73_29910750_exon2_.I	rs6922132	6	29911179	46.6918	0.0102081
rs28544296	rs6922132	6	29837345	46.6848	0.0101369
SNPS_A_180_29910510_intron1	rs6922132	6	29910510	46.5348	0.00872441
rs7760172	rs6922132	6	29830074	46.5277	0.00866278
rs6921957	rs6922132	6	29882793	46.5234	0.00862545
rs74196807	rs6922132	6	29850704	46.4409	0.00794303
rs72492288	rs6922132	6	29841880	46.3413	0.00718953
rs28678129	rs6922132	6	29840408	46.3413	0.00718953
rs41272547	rs6922132	6	29910057	46.3228	0.00705801
rs79437615	rs6922132	6	29908373	46.1312	0.0058275
rs28896571	rs6922132	6	29838890	46.052	0.00538349
rs10947038	rs6922132	6	29925134	45.9117	0.00467904
rs11757135	rs6922132	6	29925438	45.9008	0.00462826
rs72492286	rs6922132	6	29838652	45.7842	0.00411872
rs11758504	rs6922132	6	29867659	45.6948	0.00376652
rs116363141	rs6922132	6	29859877	45.6534	0.00361371
rs12528253	rs6922132	6	29819281	45.6118	0.00346641
rs9273375	rs9273375	6	32626786	42.8036	0.858675
rs9271346	rs9273375	6	32583468	40.9884	0.139792
rs7750458	rs7750458	6	33045698	30.7026	0.990658
SNPS_DPB1_4085_33047903_intron1	SNPS_DPB1_4085_33047903_intron1	6	33047903	27.5512	0.965117
rs17185657	rs17185657	6	29821606	24.9443	0.252988
rs17179234	rs17185657	6	29821340	24.9369	0.251127
HLA_A*24:02	rs17185657	6	29910453	23.4128	0.0547014
rs116706170	rs17185657	6	29908415	23.4109	0.0545943
rs76507355	rs17185657	6	29907773	23.1722	0.0430035
rs115221336	rs17185657	6	29907562	23.1541	0.0422293
rs76730244	rs17185657	6	29840485	23.121	0.0408554
HLA_A*24:02:01:01	rs17185657	6	29910454	23.0464	0.0379179
rs114262395	rs17185657	6	29841330	22.9627	0.0348742
rs72838626	rs17185657	6	29841121	22.9334	0.0338662
rs72848653	rs17185657	6	29836602	22.9317	0.0338092
rs75796752	rs17185657	6	29923136	22.907	0.0329833
rs17179683	rs17185657	6	29918841	22.8923	0.0325029
HLA_A*24	rs17185657	6	29910452	22.8784	0.0320531
rs2848710	rs2848710	6	31385526	22.3142	0.667595
rs7741091	rs7741091	6	31352631	21.3005	0.455293
rs7775759	rs7741091	6	31352446	21.3005	0.455293
rs2523613	rs2523613	6	31320687	21.2465	0.159622
rs2523484	rs2523613	6	31353639	21.1718	0.148122
rs3094591	rs2523613	6	31360672	20.841	0.106403
rs2523497	rs2848710	6	31376928	20.8259	0.150712
rs34429926	rs2523613	6	31319397	20.5423	0.0789302
rs2844520	rs2523613	6	31407758	20.3834	0.0673317
rs2524276	rs2523613	6	31408265	20.3834	0.0673317
rs2516438	rs2523613	6	31417437	20.3768	0.0668927
rs2516467	rs2523613	6	31413798	20.3768	0.0668927
rs41284519	rs2523613	6	31388522	20.3315	0.0639323
rs2524277	rs2523613	6	31407579	20.066	0.0490243
HLA_B*44:03	rs2523613	6	31322007	19.6651	0.0328308
HLA_B*44:03:01:01	rs2523613	6	31322008	19.2798	0.0223325
SNPS_B_727_31324209_exon3_G	rs2848710	6	31324640	18.9919	0.0240812
AA_B_95_31324207_exon3_IL	rs2848710	6	31324220	18.6433	0.0169931
AA_B_95_31324207_exon3_ILP	rs2848710	6	31324221	18.6433	0.0169931
AA_B_95_31324207_exon3_ILV	rs2848710	6	31324223	18.6433	0.0169931
AA_B_95_31324207_exon3_ILR	rs2848710	6	31324222	18.6433	0.0169931
rs2255223	rs2523613	6	31431723	18.5751	0.0110389
rs114122095	rs7741091	6	31434267	18.5673	0.0296007
SNPS_B_728_31324208_exon3_A	rs2848710	6	31324637	18.28	0.011817
SNPS_B_728_31324208_exon3_.A	rs2848710	6	31324208	17.9487	0.0084839
SNPS_B_727_31324209_exon3_A	rs2848710	6	31324209	17.9487	0.0084839
AA_B_95_31324207_exon3_PW	rs2848710	6	31324244	17.9487	0.0084839
SNPS_B_730_31324206_exon3	rs2848710	6	31324206	17.9487	0.0084839
rs2857603	rs2523613	6	31529365	17.8345	0.00526331
SNPS_DRB1_5569_32551951_exon2	SNPS_DRB1_5569_32551951_exon2	6	32551951	17.6254	0.641142
rs7743469	rs7743469	6	31948477	17.0391	0.805285
rs6920323	rs7741091	6	31352060	17.029	0.00635664
AA_B_24_31324665_exon2_A	rs7741091	6	31324665	16.9395	0.0058124
INDEL_SNPS_DRB1_8293x8294_32549226	INDEL_SNPS_DRB1_8293x8294_32549226	6	32549226	16.7536	0.999979
SNPS_DRB1_5567_32551953_exon2	SNPS_DRB1_5569_32551951_exon2	6	32551953	16.6069	0.23153
rs2853992	rs2523613	6	31378301	16.3989	0.00125257
rs1131897	rs2523613	6	31379134	16.3989	0.00125257
rs2596457	rs2523613	6	31418022	16.3268	0.00116543
rs2523689	rs2523613	6	31420856	16.322	0.00115979
SNPS_DRB1_5558_32551962_exon2_T	SNPS_DRB1_5569_32551951_exon2	6	32553437	14.2602	0.0221531
AA_DRB1_67_32551961_exon2_Ix	SNPS_DRB1_5569_32551951_exon2	6	32551978	14.1497	0.0198369
AA_DRB1_67_32551961_exon2_IS	SNPS_DRB1_5569_32551951_exon2	6	32551977	14.1044	0.0189588
AA_DRB1_67_32551961_exon2_I	SNPS_DRB1_5569_32551951_exon2	6	32551974	14.0078	0.0172129
SNPS_B_727_31324209_exon3_G	rs7743469	6	31324640	13.6108	0.026124
AA_B_95_31324207_exon3_ILV	rs7743469	6	31324223	13.2548	0.0183001
AA_B_95_31324207_exon3_ILR	rs7743469	6	31324222	13.2548	0.0183001
AA_B_95_31324207_exon3_IL	rs7743469	6	31324220	13.2548	0.0183001
AA_B_95_31324207_exon3_ILP	rs7743469	6	31324221	13.2548	0.0183001
SNPS_B_728_31324208_exon3_A	rs7743469	6	31324637	12.9827	0.0139402
SNPS_B_730_31324206_exon3	rs7743469	6	31324206	12.662	0.0101155
AA_B_95_31324207_exon3_PW	rs7743469	6	31324244	12.662	0.0101155
SNPS_B_727_31324209_exon3_A	rs7743469	6	31324209	12.662	0.0101155
SNPS_B_728_31324208_exon3_.A	rs7743469	6	31324208	12.662	0.0101155
rs2523411	rs2523411	6	29774691	12.6269	0.324598
rs9276235	rs9276235	6	32700972	12.624	0.31776
rs9276360	rs9276235	6	32706801	12.1518	0.198163
rs6457638	rs9276235	6	32703407	11.959	0.163424
rs9275664	rs9276235	6	32686434	11.1684	0.0741266
rs9275653	rs9276235	6	32685865	11.0972	0.0690299
rs3998153	rs9276235	6	32685371	10.9666	0.0605811
rs2516698	rs2523411	6	30232374	10.4312	0.0361236
rs6907399	rs2523411	6	30220008	10.3668	0.0338683
rs28360028	rs2523411	6	30293789	10.1088	0.0261669
rs17194824	rs2523411	6	30293186	10.1088	0.0261669
rs28360019	rs2523411	6	30274883	10.1051	0.0260712
rs1048664	rs2523411	6	30262512	10.0277	0.0241295
rs1632940	rs2523411	6	29796768	10.0111	0.0237321
rs28359997	rs2523411	6	29717911	9.94537	0.0222221
SNPS_DRB1_9864_32547656_intron5_x	SNPS_DRB1_9864_32547656_intron5_x	6	32549523	9.77014	0.20244
rs1233328	rs2523411	6	29802814	9.76236	0.0185057
SNPS_DRB1_9868_32547652_intron5_x	SNPS_DRB1_9864_32547656_intron5_x	6	32549494	9.68422	0.185773
rs9276410	rs9276235	6	32710396	9.62718	0.0158715
rs2517858	rs2523411	6	29822621	9.4788	0.0139367
rs188445914	rs2523411	6	29824671	9.41778	0.0131116
rs2247726	rs2523411	6	29821434	9.41556	0.0130825
rs9275646	rs9276235	6	32685341	9.26308	0.0110278
SNPS_DRB1_9862_32547658_intron5_x	SNPS_DRB1_9864_32547656_intron5_x	6	32549537	9.16391	0.110411
SNPS_DRB1_9892_32547628_intron5_x	SNPS_DRB1_9864_32547656_intron5_x	6	32549352	9.06552	0.100065
rs2523755	rs2523411	6	29766082	9.03653	0.00895534
rs1611643	rs2523411	6	29838365	8.97029	0.00838136
rs1233320	rs2523411	6	29808032	8.96282	0.00831898
rs1233321	rs2523411	6	29807269	8.96282	0.00831898
rs1233322	rs2523411	6	29807154	8.96282	0.00831898
rs1611636	rs2523411	6	29836703	8.9224	0.00798944
SNPS_A_389_29910719_exon2_C	rs2523411	6	29911816	8.66922	0.00620242
AA_A_63_29910720_exon2_EN	rs2523411	6	29910968	8.64828	0.00607391
rs1611547	rs2523411	6	29860945	8.63431	0.00598961
rs2523757	rs2523411	6	29820496	8.61638	0.00588318
rs148584120	rs2523411	6	29924127	8.57225	0.0056292
rs2844842	rs2523411	6	29737994	8.56679	0.00559857
SNPS_A_996_29911326_intron3	rs2523411	6	29911326	8.54184	0.0054606
rs1611696	rs2523411	6	29827357	8.5375	0.00543697
rs1611697	rs2523411	6	29827385	8.5375	0.00543697
rs3928945	rs2523411	6	29906332	8.52526	0.0053708
rs150506826	rs2523411	6	29906189	8.52526	0.0053708
rs142758242	rs2523411	6	29921919	8.50798	0.00527882
rs2523413	rs2523411	6	29765872	8.50517	0.00526397
AA_A_63_29910720_exon2_Qx	rs2523411	6	29910975	8.50122	0.00524324
AA_A_62_29910717_exon2_L	rs2523411	6	29910951	8.50122	0.00524324
HLA_A*29	rs2523411	6	29910545	8.50122	0.00524324
SNPS_A_387_29910717_exon2_T	rs2523411	6	29910963	8.50122	0.00524324
rs2735115	rs2523411	6	29910022	8.50122	0.00524324
AA_A_63_29910720_exon2_DQ	rs2523411	6	29910965	8.50122	0.00524324
SNPS_A_138_29910468_intron1	rs2523411	6	29910468	8.50122	0.00524324
SNPS_A_177_29910507_intron1	rs2523411	6	29910507	8.50122	0.00524324
AA_A_63_29910720_exon2_Q	rs2523411	6	29910974	8.50122	0.00524324
AA_A_62_29910717_exon2_Lx	rs2523411	6	29910954	8.50122	0.00524324
SNPS_A_349_29910679_exon2	rs2523411	6	29910679	8.49729	0.00522269
rs143741490	rs2523411	6	29908869	8.49512	0.00521135
rs2735036	rs2523411	6	29756871	8.47811	0.00512345
rs2743939	rs2523411	6	29756529	8.47811	0.00512345
rs114600011	rs2523411	6	29926549	8.47713	0.00511844
rs366030	rs2523411	6	29928369	8.47713	0.00511844
rs2735081	rs2523411	6	29928698	8.47713	0.00511844
rs2252840	rs2523411	6	29930784	8.47713	0.00511844
rs145319246	rs2523411	6	29908316	8.47585	0.00511189
rs396502	rs2523411	6	29906750	8.47549	0.00511007
rs2523416	rs2523411	6	29763860	8.46445	0.00505397
rs1611148	rs2523411	6	29789939	8.42779	0.00487202
rs3104398	rs9276235	6	32685685	8.41461	0.00472067
rs2394689	rs2523411	6	29772244	8.39814	0.0047297
rs3998759	rs2523411	6	29775904	8.39814	0.0047297
rs1233336	rs2523411	6	29792896	8.38725	0.00467844
rs2246283	rs2523411	6	29787237	8.38725	0.00467844
rs2743932	rs2523411	6	29786243	8.38725	0.00467844
rs1611146	rs2523411	6	29789523	8.38725	0.00467844
rs1233335	rs2523411	6	29793581	8.38725	0.00467844
rs2523412	rs2523411	6	29773459	8.35764	0.00454194
rs1233327	rs2523411	6	29804060	8.35281	0.00452009
rs2743933	rs2523411	6	29786220	8.35059	0.00451004
rs2844836	rs2523411	6	29746023	8.34307	0.00447629
rs1611134	rs2523411	6	29810520	8.32627	0.00440168
rs1611135	rs2523411	6	29810740	8.32296	0.00438712
rs1611132	rs2523411	6	29808769	8.32296	0.00438712
rs2859072	rs9276235	6	32703313	8.32186	0.00430252
rs28359995	rs2523411	6	29699863	8.29449	0.004264
rs28359996	rs2523411	6	29713080	8.28204	0.00421125
rs451610	rs2523411	6	29924839	8.28193	0.00421077
rs140625882	rs2523411	6	29909353	8.24494	0.00405788
rs1611730	rs2523411	6	29830918	8.24251	0.00404801
rs28749532	rs2523411	6	29669287	8.23185	0.00400508
SNPS_DRB1_9719_32547801_intron5_x	SNPS_DRB1_9864_32547656_intron5_x	6	32550355	8.01297	0.0349274
rs9275766	rs9276235	6	32689362	7.98097	0.00305967
rs138168337	rs2523411	6	29749292	7.97581	0.00310039
rs2743934	rs2523411	6	29784517	7.96792	0.00307603
rs356970	rs2523411	6	29978526	7.92059	0.00293383
rs356965	rs2523411	6	29972328	7.88309	0.00282586
rs183708053	rs2523411	6	29931418	7.85852	0.00275727
rs192079207	rs2523411	6	29930926	7.85852	0.00275727
rs1150733	rs2523411	6	30046427	7.81289	0.00263428
rs2523751	rs2523411	6	29757006	7.73385	0.00243407
SNPS_DRB1_9873_32547647_intron5_x	SNPS_DRB1_9864_32547656_intron5_x	6	32549453	7.71738	0.0259891
rs2857211	rs9276235	6	32740442	7.66528	0.00223138
SNPS_DRB1_10213_32547307_intron5_x	SNPS_DRB1_9864_32547656_intron5_x	6	32547310	7.36826	0.0183304
SNPS_DRB1_9870_32547650_intron5_x	SNPS_DRB1_9864_32547656_intron5_x	6	32549480	7.34239	0.0178622
SNPS_DRB1_10156_32547364_intron5_x	SNPS_DRB1_9864_32547656_intron5_x	6	32547372	7.29641	0.0170596
SNPS_DRB1_9662_32547858_intron5_x	SNPS_DRB1_9864_32547656_intron5_x	6	32550722	7.21988	0.0158026
rs9275607	rs9276235	6	32683645	7.1718	0.00136225
SNPS_DRB1_10006_32547514_intron5_Tx	SNPS_DRB1_9864_32547656_intron5_x	6	32548169	7.15562	0.0148191
rs7451194	rs9276235	6	32735645	6.96621	0.0011091
rs9275609	rs9276235	6	32683713	6.95437	0.00109604
rs9275608	rs9276235	6	32683708	6.95437	0.00109604
rs9275610	rs9276235	6	32683750	6.95437	0.00109604
SNPS_DRB1_9633_32547887_intron5_x	SNPS_DRB1_9864_32547656_intron5_x	6	32551024	6.9247	0.0117634
SNPS_DRB1_9826_32547694_intron5_x	SNPS_DRB1_9864_32547656_intron5_x	6	32549852	6.91411	0.0116395
SNPS_DRB1_9961_32547559_intron5_x	SNPS_DRB1_9864_32547656_intron5_x	6	32548710	6.86681	0.0111019
SNPS_DRB1_9699_32547821_intron5_x	SNPS_DRB1_9864_32547656_intron5_x	6	32550417	6.84915	0.0109075
SNPS_DRB1_10157_32547363_intron5_x	SNPS_DRB1_9864_32547656_intron5_x	6	32547370	6.84455	0.0108575
rs2859059	rs9276235	6	32693844	6.82694	0.000964906
rs9275611	rs9276235	6	32683763	6.82202	0.000960169
rs9368741	rs9276235	6	32737507	6.81478	0.000953249
rs6935940	rs9276235	6	32683691	6.80447	0.000943467
rs6936863	rs9276235	6	32684029	6.76772	0.000909426
rs2071550	rs9276235	6	32730940	6.7529	0.000896048
rs9348894	rs9276235	6	32732677	6.74784	0.000891522
SNPS_DRB1_9828_32547692_intron5_.x	SNPS_DRB1_9864_32547656_intron5_x	6	32549825	6.74434	0.00982213
rs9275642	rs9276235	6	32684935	6.67405	0.00082811
SNPS_DRB1_10280_32547240_intron5_x	SNPS_DRB1_9864_32547656_intron5_x	6	32547248	6.6358	0.00881192
rs2621421	rs9276235	6	32740671	6.59342	0.000763962
rs5024431	rs9276235	6	32684344	6.52754	0.000715249
rs3873447	rs9276235	6	32683012	6.51007	0.000702862
rs3873446	rs9276235	6	32683011	6.49285	0.000690862
rs3998154	rs9276235	6	32685380	6.44658	0.000659629
SNPS_DRB1_10224_32547296_intron5_x	SNPS_DRB1_9864_32547656_intron5_x	6	32547304	6.40403	0.00698896
rs6916779	rs9276235	6	32684317	6.34377	0.000595179
SNPS_DRB1_10018_32547502_intron5_x	SNPS_DRB1_9864_32547656_intron5_x	6	32548066	6.27388	0.00613606
rs3104395	rs9276235	6	32685426	6.27375	0.000554933
SNPS_DRB1_9621_32547899_intron5_x	SNPS_DRB1_9864_32547656_intron5_x	6	32551074	6.26839	0.00610246
rs9275615	rs9276235	6	32684272	6.25229	0.000543149
rs9275614	rs9276235	6	32684257	6.25229	0.000543149
rs9275618	rs9276235	6	32684387	6.25229	0.000543149
SNPS_DRB1_10264_32547256_intron5_x	SNPS_DRB1_9864_32547656_intron5_x	6	32547259	6.25206	0.00600363
SNPS_DRB1_9869_32547651_intron5_x	SNPS_DRB1_9864_32547656_intron5_x	6	32549486	6.16079	0.00547992
SNPS_DRB1_10211_32547309_intron5_x	SNPS_DRB1_9864_32547656_intron5_x	6	32547312	6.13891	0.00536134
rs3873445	rs9276235	6	32683010	6.09664	0.00046486
SNPS_DRB1_9651_32547869_intron5_x	SNPS_DRB1_9864_32547656_intron5_x	6	32550848	6.08723	0.00509126
rs3873448	rs9276235	6	32683055	6.02447	0.000432492
SNPS_DRB1_10171_32547349_intron5_x	SNPS_DRB1_9864_32547656_intron5_x	6	32547358	6.0011	0.00467115
SNPS_DRB1_10235_32547285_intron5_x	SNPS_DRB1_9864_32547656_intron5_x	6	32547291	5.92976	0.00434948
SNPS_DRB1_10225_32547295_intron5_x	SNPS_DRB1_9864_32547656_intron5_x	6	32547302	5.79639	0.00380641
SNPS_DRB1_9824_32547696_intron5_Cx	SNPS_DRB1_9864_32547656_intron5_x	6	32549855	5.78619	0.00376778
rs2227127	rs9276235	6	32711782	5.77348	0.000336492
SNPS_DRB1_10030_32547490_intron5_x	SNPS_DRB1_9864_32547656_intron5_x	6	32548015	5.69482	0.00343881
rs9469257	rs9276235	6	32699216	5.69029	0.000309632
rs9469264	rs9276235	6	32710692	5.67433	0.00030473
rs3916765	rs9276235	6	32685550	5.64986	0.000297364
SNPS_DRB1_10277_32547243_intron5_x	SNPS_DRB1_9864_32547656_intron5_x	6	32547252	5.6423	0.00326286
SNPS_DRB1_10144_32547376_intron5_x	SNPS_DRB1_9864_32547656_intron5_x	6	32547386	5.6255	0.00320848
rs6457681	rs9276235	6	32773497	5.56351	0.000272763
rs2859100	rs9276235	6	32699479	5.52054	0.000261292
rs2859101	rs9276235	6	32699442	5.52054	0.000261292
SNPS_DRB1_10175_32547345_intron5_x	SNPS_DRB1_9864_32547656_intron5_x	6	32547347	5.49885	0.00282683
rs2213565	rs9276235	6	32713188	5.48795	0.000252912
SNPS_DRB1_9582_32547938_intron5_x	SNPS_DRB1_9864_32547656_intron5_x	6	32551379	5.44523	0.00267924
SNPS_DRB1_9859_32547661_intron5_x	SNPS_DRB1_9864_32547656_intron5_x	6	32549571	5.40176	0.00256526
SNPS_DRB1_9650_32547870_intron5_x	SNPS_DRB1_9864_32547656_intron5_x	6	32550866	5.40016	0.00256116
SNPS_DRB1_9957_32547563_intron5_x	SNPS_DRB1_9864_32547656_intron5_x	6	32548779	5.36442	0.00247124
SNPS_DRB1_9835_32547685_intron5_x	SNPS_DRB1_9864_32547656_intron5_x	6	32549778	5.34362	0.00242036
SNPS_DRB1_9791_32547729_intron5_x	SNPS_DRB1_9864_32547656_intron5_x	6	32550022	5.32086	0.0023659
SNPS_DRB1_9956_32547564_intron5_x	SNPS_DRB1_9864_32547656_intron5_x	6	32548801	5.31926	0.00236213
SNPS_DRB1_9661_32547859_intron5_x	SNPS_DRB1_9864_32547656_intron5_x	6	32550728	5.28558	0.0022839
SNPS_DRB1_9597_32547923_intron5_x	SNPS_DRB1_9864_32547656_intron5_x	6	32551282	5.24326	0.00218924
SNPS_DRB1_9783_32547737_intron5_x	SNPS_DRB1_9864_32547656_intron5_x	6	32550051	5.24202	0.00218654
rs2621420	rs9276235	6	32740761	5.21753	0.000192988
SNPS_DRB1_9945_32547575_intron5_x	SNPS_DRB1_9864_32547656_intron5_x	6	32548922	5.21106	0.00211988
SNPS_DRB1_9789_32547731_intron5_x	SNPS_DRB1_9864_32547656_intron5_x	6	32550025	5.20761	0.00211258
rs9276221	rs9276235	6	32700410	5.12483	0.000175902
rs9276193	rs9276235	6	32699532	5.12295	0.00017557
rs9276212	rs9276235	6	32699974	5.09199	0.000170219
SNPS_DRB1_9876_32547644_intron5_x	SNPS_DRB1_9864_32547656_intron5_x	6	32549441	5.08572	0.00187016
SNPS_DRB1_9738_32547782_intron5_x	SNPS_DRB1_9864_32547656_intron5_x	6	32550250	5.03644	0.00178023
SNPS_DRB1_10072_32547448_intron5_G	SNPS_DRB1_9864_32547656_intron5_x	6	32547449	5.03445	0.00177668
rs9275638	rs9276235	6	32684760	5.02762	0.000159607
rs9276439	rs9276235	6	32714603	4.99577	0.000154603
rs9276368	rs9276235	6	32707168	4.94523	0.000146984
rs9276367	rs9276235	6	32707124	4.94339	0.000146713
SNPS_DRB1_10145_32547375_intron5_x	SNPS_DRB1_9864_32547656_intron5_x	6	32547384	4.92427	0.00159133
rs9276010	rs9276235	6	32694686	4.91788	0.000143019
SNPS_DRB1_9596_32547924_intron5_x	SNPS_DRB1_9864_32547656_intron5_x	6	32551309	4.91646	0.00157896
rs9276300	rs9276235	6	32703185	4.88921	0.000138977
SNPS_DRB1_10172_32547348_intron5_x	SNPS_DRB1_9864_32547656_intron5_x	6	32547351	4.88428	0.00152894
SNPS_DRB1_9964_32547556_intron5_x	SNPS_DRB1_9864_32547656_intron5_x	6	32548659	4.86536	0.00150029
rs9276369	rs9276235	6	32707173	4.8564	0.000134491
SNPS_DRB1_9656_32547864_intron5_x	SNPS_DRB1_9864_32547656_intron5_x	6	32550780	4.85578	0.00148598
SNPS_DRB1_9913_32547607_intron5_x	SNPS_DRB1_9864_32547656_intron5_x	6	32549193	4.83568	0.00145641
SNPS_DRB1_9685_32547835_intron5_x	SNPS_DRB1_9864_32547656_intron5_x	6	32550490	4.80844	0.00141728
SNPS_DRB1_10254_32547266_intron5_x	SNPS_DRB1_9864_32547656_intron5_x	6	32547268	4.79451	0.00139767
SNPS_DRB1_9620_32547900_intron5_x	SNPS_DRB1_9864_32547656_intron5_x	6	32551076	4.78022	0.00137784
SNPS_DRB1_10238_32547282_intron5_x	SNPS_DRB1_9864_32547656_intron5_x	6	32547287	4.77614	0.00137223
rs9276359	rs9276235	6	32706770	4.77573	0.000124067
SNPS_DRB1_10072_32547448_intron5_x	SNPS_DRB1_9864_32547656_intron5_x	6	32547450	4.76735	0.00136022
SNPS_DRB1_9985_32547535_intron5_Tx	SNPS_DRB1_9864_32547656_intron5_x	6	32553445	4.75416	0.0013424
rs3873451	rs9276235	6	32683240	4.75158	0.000121107
SNPS_DRB1_9829_32547691_intron5_x	SNPS_DRB1_9864_32547656_intron5_x	6	32549819	4.75105	0.00133823
SNPS_DRB1_10006_32547514_intron5_T	SNPS_DRB1_9864_32547656_intron5_x	6	32548167	4.74497	0.00133013
rs2621349	rs9276235	6	32772564	4.72453	0.000117875
SNPS_DRB1_10121_32547399_intron5_x	SNPS_DRB1_9864_32547656_intron5_x	6	32547401	4.71968	0.0012969
SNPS_DRB1_10075_32547445_intron5_x	SNPS_DRB1_9864_32547656_intron5_x	6	32547447	4.71188	0.00128683
rs2621348	rs9276235	6	32772575	4.70601	0.000115712
rs9276455	rs9276235	6	32715933	4.68794	0.00011364
rs5019292	rs9276235	6	32733719	4.67521	0.000112203
rs2621350	rs9276235	6	32772556	4.6664	0.000111218
rs6919798	rs9276235	6	32732890	4.6647	0.000111029
SNPS_DRB1_10236_32547284_intron5_x	SNPS_DRB1_9864_32547656_intron5_x	6	32547314	4.65783	0.00121913
rs9469227	rs9276235	6	32687880	4.64551	0.000108919
SNPS_DRB1_9723_32547797_intron5_x	SNPS_DRB1_9864_32547656_intron5_x	6	32550340	4.64543	0.0012041
SNPS_DRB1_9967_32547553_intron5_x	SNPS_DRB1_9864_32547656_intron5_x	6	32548623	4.64539	0.00120404
SNPS_DRB1_9941_32547579_intron5_x	SNPS_DRB1_9864_32547656_intron5_x	6	32548967	4.63688	0.00119384
rs2395251	rs9276235	6	32707569	4.63084	0.000107333
rs9276465	rs9276235	6	32716409	4.62081	0.000106261
rs9276797	rs9276235	6	32778648	4.61954	0.000106127

## Sheet: Supplementary Table 7
Supplementary Table 7. Known class I and II MHC risk alleles and haplotypic and allelic interactions
HLA 4 digit Allele	Reference		DRB1-DQA1-DQB1 Haplotype Interaction	Reference		DR3/DR4 Pairwise alleleic interactions	Reference
HLA_A*01:01	Noble, J. et al., 2010 Diabetes		03:01-05:01-02:01 x 04:01-03:01-03:01	Hu, X. et al., 2015 Nature Genetics		DQB1*02:01 DQB1*03:02	Hu, X. et al., 2015 Nature Genetics
HLA_A*02:01	Noble, J. et al., 2010 Diabetes		04:01-03:01-03:01 x 04:04-03:01-03:02	Hu, X. et al., 2015 Nature Genetics		DRB1*03:01 DQB1*03:02	Hu, X. et al., 2015 Nature Genetics
HLA_A*11:01	Noble, J. et al., 2010 Diabetes		03:01-05:01-02:01 x 15:01-01:02-06:02	Hu, X. et al., 2015 Nature Genetics		DQA1*05:01 DQB1*03:02	Hu, X. et al., 2015 Nature Genetics
HLA_A*24:02	Noble, J. et al., 2010 Diabetes		03:01-05:01-02:01 x 04:01-03:01-03:02	Hu, X. et al., 2015 Nature Genetics		DQB1*02:01 DRB1*04:04	Hu, X. et al., 2015 Nature Genetics
HLA_A*32:01	Noble, J. et al., 2010 Diabetes		04:01-03:01-03:02 x 04:04-03:01-03:02	Hu, X. et al., 2015 Nature Genetics		DRB1*03:01 DRB1*04:04	Hu, X. et al., 2015 Nature Genetics
HLA_A*66:01	Noble, J. et al., 2010 Diabetes		04:01-03:01-03:02 x 07:01-02:01-02:02*	Hu, X. et al., 2015 Nature Genetics		DQA1*05:01 DRB1*04:04	Hu, X. et al., 2015 Nature Genetics
HLA_A*68:02	Noble, J. et al., 2010 Diabetes		04:01-03:01-03:01 x 07:01-02:01-02:02	Hu, X. et al., 2015 Nature Genetics		DQB1*02:01 DQA1*03:01	Hu, X. et al., 2015 Nature Genetics
HLA_C*03:03	Noble, J. et al., 2010 Diabetes		01:01-01:01-05:01 x 04:01-03:01-03:02	Hu, X. et al., 2015 Nature Genetics		DRB1*03:01 DQA1*03:01	Hu, X. et al., 2015 Nature Genetics
HLA_C*04:01	Noble, J. et al., 2010 Diabetes		03:01-05:01-02:01 x 04:04-03:01-03:02	Hu, X. et al., 2015 Nature Genetics		DQA1*05:01 DQA1*03:01	Hu, X. et al., 2015 Nature Genetics
HLA_C*05:01	Noble, J. et al., 2010 Diabetes		01:01-01:01-05:01 x 04:01-03:01-03:01	Hu, X. et al., 2015 Nature Genetics
HLA_C*12:02	Noble, J. et al., 2010 Diabetes		04:01-03:01-03:01 x 04:01-03:01-03:02	Hu, X. et al., 2015 Nature Genetics
HLA_C*14:02	Noble, J. et al., 2010 Diabetes		* rs17211699 used as proxy for DQB1*02:02 that was not present in Michigan HLA panel (r2=0.985)
HLA_C*15:05	Noble, J. et al., 2010 Diabetes
HLA_C*16:01	Noble, J. et al., 2010 Diabetes
HLA_B*07:02	Noble, J. et al., 2010 Diabetes
HLA_B*07:05	Noble, J. et al., 2010 Diabetes
HLA_B*15:01	Noble, J. et al., 2010 Diabetes
HLA_B*18:01	Noble, J. et al., 2010 Diabetes
HLA_B*35:01	Noble, J. et al., 2010 Diabetes
HLA_B*35:02	Noble, J. et al., 2010 Diabetes
HLA_B*39:06	Noble, J. et al., 2010 Diabetes
HLA_B*40:02	Noble, J. et al., 2010 Diabetes
HLA_B*41:01	Noble, J. et al., 2010 Diabetes
HLA_B*41:02	Noble, J. et al., 2010 Diabetes
HLA_B*44:03	Noble, J. et al., 2010 Diabetes
HLA_B*49:01	Noble, J. et al., 2010 Diabetes
HLA_B*50:01	Noble, J. et al., 2010 Diabetes
HLA_B*52:01	Noble, J. et al., 2010 Diabetes
HLA_B*57:01	Noble, J. et al., 2010 Diabetes
HLA_B*57:03	Noble, J. et al., 2010 Diabetes
HLA_DRB1*01:01	Erlich, H. et al., 2008 Diabetes
HLA_DRB1*01:03	Erlich, H. et al., 2008 Diabetes
HLA_DRB1*03:01	Erlich, H. et al., 2008 Diabetes
HLA_DRB1*04:01	Erlich, H. et al., 2008 Diabetes
HLA_DRB1*04:02	Erlich, H. et al., 2008 Diabetes
HLA_DRB1*04:04	Erlich, H. et al., 2008 Diabetes
HLA_DRB1*04:05	Erlich, H. et al., 2008 Diabetes
HLA_DRB1*04:07	Erlich, H. et al., 2008 Diabetes
HLA_DRB1*07:01	Erlich, H. et al., 2008 Diabetes
HLA_DRB1*08:03	Erlich, H. et al., 2008 Diabetes
HLA_DRB1*11:01	Erlich, H. et al., 2008 Diabetes
HLA_DRB1*11:03	Erlich, H. et al., 2008 Diabetes
HLA_DRB1*11:04	Erlich, H. et al., 2008 Diabetes
HLA_DRB1*12:01	Erlich, H. et al., 2008 Diabetes
HLA_DRB1*13:01	Erlich, H. et al., 2008 Diabetes
HLA_DRB1*13:02	Erlich, H. et al., 2008 Diabetes
HLA_DRB1*13:03	Erlich, H. et al., 2008 Diabetes
HLA_DRB1*14:01	Erlich, H. et al., 2008 Diabetes
HLA_DRB1*15:01	Erlich, H. et al., 2008 Diabetes
HLA_DQA1*01:01	Erlich, H. et al., 2008 Diabetes
HLA_DQA1*01:02	Erlich, H. et al., 2008 Diabetes
HLA_DQA1*01:03	Erlich, H. et al., 2008 Diabetes
HLA_DQA1*02:01	Erlich, H. et al., 2008 Diabetes
HLA_DQA1*03:01	Erlich, H. et al., 2008 Diabetes
HLA_DQA1*05:01	Erlich, H. et al., 2008 Diabetes
HLA_DQB1*02:01	Erlich, H. et al., 2008 Diabetes
HLA_DQB1*03:01	Erlich, H. et al., 2008 Diabetes
HLA_DQB1*03:02	Erlich, H. et al., 2008 Diabetes
HLA_DQB1*03:03	Erlich, H. et al., 2008 Diabetes
HLA_DQB1*05:01	Erlich, H. et al., 2008 Diabetes
HLA_DQB1*05:03	Erlich, H. et al., 2008 Diabetes
HLA_DQB1*06:02	Erlich, H. et al., 2008 Diabetes
HLA_DQB1*06:03	Erlich, H. et al., 2008 Diabetes
HLA_DQB1*06:09	Erlich, H. et al., 2008 Diabetes
HLA_DPA1*02:01	Varney, M. et al., 2010 Diabetes
HLA_DPB1*01:01	Varney, M. et al., 2010 Diabetes
HLA_DPB1*02:02	Varney, M. et al., 2010 Diabetes
HLA_DPB1*03:01	Varney, M. et al., 2010 Diabetes
HLA_DPB1*04:02	Varney, M. et al., 2010 Diabetes
HLA_DPB1*15:01	Varney, M. et al., 2010 Diabetes

## Sheet: Supplementary Table 8
Supplemental Table 8. Additional fine-mapped MHC signals in pre-conditioned analysis
Credible Set	Lead Variant (hg37)	Meta P Value	Meta Beta	Meta SE Beta	Odds Ratio Risk Allele	Risk Allele	Direction	Het P Value†
main	rs9260229	5.775e-20	-0.4832	0.0528	1.62125	A	-----	0.6826
cond1	SNPS_DRB1_9738_32547782_intron5_C	3.646e-17	-0.6787	0.0806	1.97131	A	-----	0.1061
cond2	rs9271346	6.597e-10	-1.1892	0.1926	3.28445	T	-----	0.7186
cond3	rs9270965	1.237e-11	-0.5778	0.0853	1.78211	G	+++++	0.05696

## Sheet: Supplementary Table 9
Supplemental Table 9. Credible sets for additional fine-mapped MHC signals
ID	Lead variant	CHR	POS (hg19)	LNBF	PIP
rs9260229	rs9260229	chr6	29914698	37.754	0.173632
rs7763052	rs9260229	chr6	29915170	37.7497	0.172891
rs7763173	rs9260229	chr6	29915188	37.7483	0.172651
rs7745413	rs9260229	chr6	29915469	37.7474	0.172502
rs9260334	rs9260229	chr6	29917225	37.2398	0.103832
rs9260349	rs9260229	chr6	29917356	36.8811	0.0725325
rs9260362	rs9260229	chr6	29917455	36.1539	0.0350544
rs9260377	rs9260229	chr6	29918073	36.0643	0.032049
rs9260044	rs9260229	chr6	29907907	34.8009	0.00905994
rs9260352	rs9260229	chr6	29917361	34.4592	0.00643802
SNPS_DRB1_9738_32547782_intron5_C	SNPS_DRB1_9738_32547782_intron5_C	chr6	32550247	29.5416	0.999965
AA_DRB1_71_32551949_exon2_AER	rs9271346	chr6	32552548	13.7812	0.390725
AA_DRB1_71_32551949_exon2_ARS	rs9271346	chr6	32552559	13.5181	0.300323
AA_DRB1_71_32551949_exon2_AR	rs9271346	chr6	32552558	12.5651	0.115807
AA_DRB1_71_32551949_exon2_ARx	rs9271346	chr6	32552561	12.2009	0.0804569
rs9270965	rs9271346	chr6	32573471	12.1711	0.0780937
rs9270965	rs9270965	chr6	32573471	18.4885	0.987196

[truncated: 10 more sheets: Supplementary Table 10, Supplementary Table 11, Supplementary Table 12, Supplementary Table 13, Supplementary Table 14, Supplementary Table 15, Supplementary Table 16, Supplementary Table 17, Supplementary Table 18, Supplementary Table 19]
